# Supplementary material for: ﻿Phylogeny of the planthopper genus Megamelus (Hemiptera, Delphacidae), with the description of two new species from South America
Source: Zookeys. 2025 Jan 21;1224:29–54. doi: 10.3897/zookeys.1224.135596 (PMC11775577; doi:10.3897/zookeys.1224.135596)
Supplement: XML Treatment for Megamelus delticus [file zookeys.1224.135596-treatment1.xml]

<!DOCTYPE tp:taxon-treatment
  PUBLIC "-//TaxonX//DTD Taxonomic Treatment Publishing DTD v0 20100105//EN" "tax-treatment-NSO.dtd">
<tp:taxon-treatment xmlns:tp="http://www.plazi.org/taxpub"><tp:treatment-meta><kwd-group><label>Taxon classification</label><kwd>
                <named-content content-type="kingdom">Animalia</named-content>
              </kwd><kwd>
                <named-content content-type="order">Hemiptera</named-content>
              </kwd><kwd>
                <named-content content-type="family">Delphacidae</named-content>
              </kwd></kwd-group><mixed-citation publication-type="journal"><person-group><name><surname>Salinas</surname><given-names>Nicolas A.</given-names></name><name><surname>Mariani</surname><given-names>Roxana</given-names></name><name><surname>Marino de Remes Lenicov</surname><given-names>Ana M.</given-names></name><name><surname>Rodriguero</surname><given-names>Marcela S.</given-names></name><name><surname>Sosa</surname><given-names>Alejandro J.</given-names></name></person-group><article-title>﻿Phylogeny of the planthopper genus <italic><tp:taxon-name><tp:taxon-name-part taxon-name-part-type="genus" reg="Megamelus">Megamelus</tp:taxon-name-part></tp:taxon-name></italic> (<tp:taxon-name><tp:taxon-name-part taxon-name-part-type="order">Hemiptera</tp:taxon-name-part></tp:taxon-name>, <tp:taxon-name><tp:taxon-name-part taxon-name-part-type="family">Delphacidae</tp:taxon-name-part></tp:taxon-name>), with the description of two new species from South America</article-title><source>Zookeys</source><day>21</day><month>01</month><year>2025</year><volume>1224</volume><fpage>29</fpage><lpage>54</lpage><pub-id pub-id-type="doi">10.3897/zookeys.1224.135596</pub-id></mixed-citation></tp:treatment-meta><tp:nomenclature><label>﻿</label><tp:taxon-name>
              <object-id xmlns:xlink="http://www.w3.org/1999/xlink" content-type="arpha" xlink:type="simple">74A9ACBE-0114-5958-AA39-8C67EFC6E210</object-id>
              <tp:taxon-name-part taxon-name-part-type="genus" reg="Megamelus">Megamelus</tp:taxon-name-part>
              <tp:taxon-name-part taxon-name-part-type="species" reg="delticus">delticus</tp:taxon-name-part>
              <object-id xmlns:xlink="http://www.w3.org/1999/xlink" content-type="zoobank" xlink:type="simple">https://zoobank.org/2FCBA2D6-C16D-4006-BA70-CF3ADCB898E7</object-id>
            </tp:taxon-name><tp:taxon-authority>Remes Lenicov &amp; Mariani</tp:taxon-authority><tp:taxon-status xmlns:xlink="http://www.w3.org/1999/xlink" xlink:type="simple">sp. nov.</tp:taxon-status><xref ref-type="fig" rid="F1">Figs 1</xref><xref ref-type="fig" rid="F2">, 2</xref><xref ref-type="fig" rid="F3">, 3</xref></tp:nomenclature><tp:treatment-sec sec-type="type material" id="SECID0ERUAE"><title>Type material.</title><p><bold><italic>Holotype</italic></bold> male (brachypter): Argentina • Buenos Aires, Otamendi, 08-VI-2022, on <italic><tp:taxon-name><tp:taxon-name-part taxon-name-part-type="genus" reg="Eryngium">Eryngium</tp:taxon-name-part></tp:taxon-name></italic> sp., Salinas-Sosa cols. <bold><italic>Paratypes</italic></bold> • same data as holotype, 7 male brachypters, 6 female brachypters (<named-content xmlns:xlink="http://www.w3.org/1999/xlink" content-type="dwc:institutional_code" xlink:title="Museo de Ciencias Naturales de La Plata" xlink:href="http://grbio.org/institution/museo-de-la-plata-0" xlink:type="simple">MLP</named-content>).</p></tp:treatment-sec><tp:treatment-sec sec-type="material" id="SECID0EKVAE"><title>Other material.</title><p>Argentina • 6 male brachypters, 6 female brachypters, Buenos Aires, Otamendi, 08-VI-2022, on <italic><tp:taxon-name><tp:taxon-name-part taxon-name-part-type="genus" reg="Eryngium">Eryngium</tp:taxon-name-part></tp:taxon-name></italic> sp., Salinas-Sosa cols. (<named-content xmlns:xlink="http://www.w3.org/1999/xlink" content-type="dwc:institutional_code" xlink:title="Museo de Ciencias Naturales de La Plata" xlink:href="http://grbio.org/institution/museo-de-la-plata-0" xlink:type="simple">MLP</named-content>) • 1 male brachypters, 3 female brachypters, Buenos Aires, Dique Lujan, 19-VII-2023, on <italic><tp:taxon-name><tp:taxon-name-part taxon-name-part-type="genus" reg="Eryngium">Eryngium</tp:taxon-name-part></tp:taxon-name></italic> sp., Salinas-Sosa cols. (<named-content xmlns:xlink="http://www.w3.org/1999/xlink" content-type="dwc:institutional_code" xlink:title="Museo de Ciencias Naturales de La Plata" xlink:href="http://grbio.org/institution/museo-de-la-plata-0" xlink:type="simple">MLP</named-content>).</p></tp:treatment-sec><tp:treatment-sec sec-type="type locality" id="SECID0EGWAE"><title>Type locality.</title><p>Argentina, Buenos Aires: Otamendi, Campana, <named-content xmlns:xlink="http://www.w3.org/1999/xlink" content-type="dwc:verbatimCoordinates" xlink:type="simple"><named-content content-type="geo-json" specific-use="{&#34;type&#34;:&#34;Point&#34;,&#34;coordinates&#34;:[-58.870600,-34.181800]}" id="NCID0EPWAE" xlink:type="simple">34.1818S, 58.8706W</named-content></named-content>, forested river margin, on <italic><tp:taxon-name><tp:taxon-name-part taxon-name-part-type="genus" reg="Eryngium">Eryngium</tp:taxon-name-part></tp:taxon-name></italic> sp., 8 August 2022.</p></tp:treatment-sec><tp:treatment-sec sec-type="diagnosis" id="SECID0E2WAE"><title>Diagnosis.</title><p>Brachypter. The salient features of this new species include the following: dorsally overall dull dark brown color, with pale mottles on apex vertex, front disc, and a pale yellow stripe on frontoclypeal suture extending towards the base of gena. Body broadly depressed and distinctively wide at abdomen. Vertex broad, subquadrate, apical margin broadly rounded, with submedian carina forking dorsally near anterior margin of eyes, carinal branches diverging widely to meet anteriorly just below fastigium which is angled when viewed laterally. Eyes reduced, reddish, slightly emarginate below, barely visible in ventral view. Frons subcircular, short, about as long as wide, with lateral carinae bowed outward, converging both ventrally and dorsally; metatibial spur short and narrow, bearing eight or nine black-tipped sharp teeth on trailing margin. Male terminalia: pygofer short, with small sized outer lobes, inner lobes subtriangular in outline, with broad concavity between them; aedeagus short, bearing dorso-apical horseshoe-like process; anal segments short and wide, unarmed.</p></tp:treatment-sec><tp:treatment-sec sec-type="description" id="SECID0EAXAE"><title>Description.</title><p><bold>Brachypterous male</bold> (Figs <xref ref-type="fig" rid="F1">1A, B, D, E</xref>, <xref ref-type="fig" rid="F2">2A–E</xref>). <bold><italic>Color</italic></bold> (Fig. <xref ref-type="fig" rid="F1">1</xref>) dull dark brown, with some pale marks. Reddish eyes. Vertex pale along posterior margin, median and Y-shaped carinae, with small yellowish spots on apex between submedian and lateral carina and also between lateral carina and eyes. Frons with continuous row of ~ 10 symmetrical pale dots paralleling median and lateral carinae, and transversal whitish stripe on frontoclypeal suture extending towards the base of gena. Clypeus castaneous on disc, rostrum yellowish. Antennal segments castaneous, slightly pale on anterior surface. Pronotum with pale transversal row of small spots on anterior margin between lateral carinae and several smaller spots on central disc near posterior margin; mesonotum disc with pale longitudinal spots between lateral carinae and some small spots on posterior margin. Tegmen uniformly pale brown. Legs yellowish, darker on base and apex of pro and mesocoxae, annular dark brown stripes near the base and apex of pro- and mesotibiae, apex of pro- and mesofemur, dorsal metafemur, and two annular stripes on metatibiae, one near base and the other on base of apical spines, on dorsal surface of spurs, and base of first tarsomere and apex of third. Abdomen dark brown in dorsal view, with longitudinal bilateral narrow pale stripes on tergites III–VII and ventrally on posterior margins of sternites IV–VII, and laterally around wax pores; anal segment paler, darker on apical margin as well as on anal style.</p><fig id="F1" position="float" orientation="portrait"><object-id xmlns:xlink="http://www.w3.org/1999/xlink" content-type="doi" xlink:type="simple">10.3897/zookeys.1224.135596.figure1</object-id><object-id xmlns:xlink="http://www.w3.org/1999/xlink" content-type="arpha" xlink:type="simple">9C27383E-D594-5424-9918-B169718A3506</object-id><label>Figure 1.</label><caption><p><italic><tp:taxon-name><tp:taxon-name-part taxon-name-part-type="genus" reg="Megamelus">Megamelus</tp:taxon-name-part><tp:taxon-name-part taxon-name-part-type="species" reg="delticus">delticus</tp:taxon-name-part></tp:taxon-name></italic> sp. nov. Habitus. Brachypterous male and female. <bold>A</bold> male dorsal view <bold>B</bold> male ventral view <bold>C</bold> female ventral view <bold>D</bold> apex of hind leg (post tibial and tarsi) <bold>E</bold> male lateral view <bold>F</bold> lateral view. Scale bars: 0.5 mm (<bold>A–C, E, F</bold>); 0.2 mm (<bold>D</bold>).</p></caption><graphic xmlns:xlink="http://www.w3.org/1999/xlink" xlink:href="zookeys-1224-029_article-135596__-g001.jpg" position="float" orientation="portrait" xlink:type="simple" id="oo_1228490.jpg"><uri content-type="original_file" xlink:type="simple">https://binary.pensoft.net/fig/1228490</uri></graphic></fig><p><bold><italic>Structure</italic>.</bold> Body strongly dorsoventrally flattened, suboval in outline. Head narrower than pronotum. Vertex in dorsal view almost as long as wide, rather quadrate, broadly rounded on anterior margin; basal compartment occupying approximately more than basal half of vertex. Median carina present, forked near anterior margin of eyes, arms of fork diverging strongly (angle 170°) to meet submedian frontal carinae. Submedian frontal carinae arising from the lightly foliate lateral carinae at level of middle of eyes, meeting anteriorly just at the fastigium (Fig. <xref ref-type="fig" rid="F1">1A</xref>). In lateral view, head projected downwards in front of the eye, fastigium angled (Fig. <xref ref-type="fig" rid="F1">1E</xref>). Frons subcircular, about as long as wide, and as long as clypeus; carinae of frons distinct, evanescent toward apex, lateral carinae bowed outward, converging both ventrally and dorsally; frons widest at antenna level. Frontoclypeal suture ventrally curved. Clypeus sub-triangular with carinae evident, the laterals continuing with genal carina. Rostrum reaching metacoxae, slightly shorter than frons plus clypeus, subapical segment longer than the apical one (1.3:1). Compound eyes, very reduced, lower margin only slightly incised, barely visible in ventral view. Antennae short, first segment as long as wide, second segment 2 × the first, 2 × longer than wide (Fig. <xref ref-type="fig" rid="F1">1A, B</xref>). Pronotum with conspicuous carinae, the laterals divergent, reaching hind margin and ending slightly convex. Mesonotal disc almost as long as pronotum (1.2:1), carinae conspicuous, lateral ones slightly divergent apically reaching hind margin (Fig. <xref ref-type="fig" rid="F1">1A</xref>). Tegmen coriaceous, subquadrate, posterior margin subtruncated to slightly rounded, reaching 4<sup>th</sup> segment; veins distinct (Fig. <xref ref-type="fig" rid="F1">1A</xref>). Metatibial spur leaf-like, short, narrow apically and concave ventrally, bearing eight or nine black-tipped sharp teeth on trailing margin, almost as long as first segment of metatarsi at notch; first hind tarsomere longer than second plus third (1.7:1) (Fig. <xref ref-type="fig" rid="F1">1D</xref>). Abdomen broadest across segment V, decreasing in width towards apex (Fig. <xref ref-type="fig" rid="F1">1A</xref>).</p><p><bold><italic>Terminalia</italic>.</bold> Pygofer trapezoidal, with laterodorsal margin slightly truncate, not projected caudad; ventrally ~ 2 × longer than dorsally; dorsally with shallow concave anal margination (Fig. <xref ref-type="fig" rid="F2">2A, B</xref>); outer lobes small-sized and rounded, slightly enfolding lateral area of pygofer, in ventral view occupying half the length of pygofer, inner lobes subtriangular in outline, broadly concave between them and with narrow notch between inner and outer lobes, partially closing ventral foramen (Fig. <xref ref-type="fig" rid="F2">2A, B</xref>); diaphragm fairly long, regularly narrowed toward middle line and caudally produced in short conical process. Aedeagus short, length-wide ratio: 2.2:1, regularly tubular and caudally downwardly directed, bearing an apical process projected on dorsal surface to left of phallotreme; this process is forked near base in two long and divergent semi-circularly curved spines (horse-shoe outline), in lateral view extending beyond genital styles (in repose); phallotreme large, near apex on dorsal surface to the right (Fig. <xref ref-type="fig" rid="F2">2D</xref>). Suspensorium sclerotized, strap-like, very short, half of aedeagus length (Fig. <xref ref-type="fig" rid="F2">2D</xref>). Genital styles (parameres) straight and flattened, widest and divergent in apical 1/3, apices truncate and enlarged, with sharp conical process on inner angle, widely expanded and rounded on outer angle, apex reaching dorsal margin of diaphragm at rest (Fig. <xref ref-type="fig" rid="F2">2E</xref>). Anal segment broad, collar-like, closely embraced by pygofer, without processes (Fig. <xref ref-type="fig" rid="F2">2C</xref>); anal style short (Fig. <xref ref-type="fig" rid="F2">2C</xref>).</p><fig id="F2" position="float" orientation="portrait"><object-id xmlns:xlink="http://www.w3.org/1999/xlink" content-type="doi" xlink:type="simple">10.3897/zookeys.1224.135596.figure2</object-id><object-id xmlns:xlink="http://www.w3.org/1999/xlink" content-type="arpha" xlink:type="simple">ADB17726-A936-53B7-8505-37F9727273FD</object-id><label>Figure 2.</label><caption><p><italic><tp:taxon-name><tp:taxon-name-part taxon-name-part-type="genus" reg="Megamelus">Megamelus</tp:taxon-name-part><tp:taxon-name-part taxon-name-part-type="species" reg="delticus">delticus</tp:taxon-name-part></tp:taxon-name></italic> sp. nov. Terminalia. Male: pygofer <bold>A</bold> posterior ventral view <bold>B</bold> lateral view <bold>C</bold> anal segment <bold>D</bold> aedeagus, dorsal view <bold>E</bold> right genital style. Female <bold>F</bold> abdomen ventral view <bold>G</bold> gonapophysis IX, lateral view <bold>H</bold> apex of gonapophysis IX. Scale bars: 0.1 mm (<bold>A–E, G, H</bold>); 0.5 mm (<bold>F</bold>).</p></caption><graphic xmlns:xlink="http://www.w3.org/1999/xlink" xlink:href="zookeys-1224-029_article-135596__-g002.jpg" position="float" orientation="portrait" xlink:type="simple" id="oo_1228491.jpg"><uri content-type="original_file" xlink:type="simple">https://binary.pensoft.net/fig/1228491</uri></graphic></fig><p><bold><italic>Measurements</italic></bold> (<italic>n</italic> = 3). L., 2.6; <abbrev xmlns:xlink="http://www.w3.org/1999/xlink" xlink:title="body width" id="ABBRID0E33AE" xlink:type="simple">b.w</abbrev>., 0.75; <abbrev xmlns:xlink="http://www.w3.org/1999/xlink" xlink:title="maximum body width" id="ABBRID0EA4AE" xlink:type="simple">M.b.w</abbrev>. at abdominal segment V, 1; <abbrev xmlns:xlink="http://www.w3.org/1999/xlink" xlink:title="tegmina length" id="ABBRID0EE4AE" xlink:type="simple">t.l</abbrev>., 0.4; <abbrev xmlns:xlink="http://www.w3.org/1999/xlink" xlink:title="vertex length" id="ABBRID0EI4AE" xlink:type="simple">v.l</abbrev>., 0.4; <abbrev xmlns:xlink="http://www.w3.org/1999/xlink" xlink:title="vertex width at base" id="ABBRID0EM4AE" xlink:type="simple">v.w</abbrev>., 0.5; <abbrev xmlns:xlink="http://www.w3.org/1999/xlink" xlink:title="frons length" id="ABBRID0EQ4AE" xlink:type="simple">f.l</abbrev>., 0.4; <abbrev xmlns:xlink="http://www.w3.org/1999/xlink" xlink:title="maximum frons width" id="ABBRID0EU4AE" xlink:type="simple">M.f.w</abbrev>., 0.4; <abbrev xmlns:xlink="http://www.w3.org/1999/xlink" xlink:title="minimum frons width" id="ABBRID0EY4AE" xlink:type="simple">m.f.w</abbrev>., 0.25; <abbrev xmlns:xlink="http://www.w3.org/1999/xlink" xlink:title="first antennal segment length" id="ABBRID0E34AE" xlink:type="simple">a.l.I</abbrev>, 0.15; <abbrev xmlns:xlink="http://www.w3.org/1999/xlink" xlink:title="second antennal segment length" id="ABBRID0EA5AE" xlink:type="simple">a.l.II</abbrev>, 0.2; <abbrev xmlns:xlink="http://www.w3.org/1999/xlink" xlink:title="pronotum length" id="ABBRID0EE5AE" xlink:type="simple">p.l</abbrev>., 0.3; <abbrev xmlns:xlink="http://www.w3.org/1999/xlink" xlink:title="mesonotum length" id="ABBRID0EI5AE" xlink:type="simple">m.l</abbrev>., 0.4; <abbrev xmlns:xlink="http://www.w3.org/1999/xlink" xlink:title="metatibia length" id="ABBRID0EM5AE" xlink:type="simple">mti.l</abbrev>., 0.8; <abbrev xmlns:xlink="http://www.w3.org/1999/xlink" xlink:title="metatarsi length" id="ABBRID0EQ5AE" xlink:type="simple">mta.l</abbrev>., 0.7; <abbrev xmlns:xlink="http://www.w3.org/1999/xlink" xlink:title="first hind tarsomere length" id="ABBRID0EU5AE" xlink:type="simple">mta.Il</abbrev>., 0.4; <abbrev xmlns:xlink="http://www.w3.org/1999/xlink" xlink:title="metatibial spur length" id="ABBRID0EY5AE" xlink:type="simple">s.l</abbrev>., 0.4; <abbrev xmlns:xlink="http://www.w3.org/1999/xlink" xlink:title="number of teeth on metatibial spur" id="ABBRID0E35AE" xlink:type="simple">t.n</abbrev>., 9.</p><p><bold>Macropter</bold> unknown.</p><p><bold>Brachypterous female</bold> (Figs <xref ref-type="fig" rid="F1">1C, F</xref>, <xref ref-type="fig" rid="F2">2F–H</xref>). <bold><italic>Color</italic>.</bold> Body coloration pattern and structure similar to male; ovipositor brown with valvifer pale on inner margin; gonapophysis rather pale apically.</p><p><bold><italic>Terminalia</italic>.</bold> Ovipositor short, reaching anal segment at base (Fig. <xref ref-type="fig" rid="F2">2F</xref>). Valvifer VIII regularly broad, slightly excavated on inner margin near base, with inconspicuous basal projection; separate in repose in ventral view. Gonapophysis VIII wide at base, ventrally projected between valvifers. Gonapophysis IX slightly curved, bearing numerous strong rounded teeth (~ 35) on dorsal margin on &gt; 1/2 of its length, a few teeth smaller distally; with three or four ventral teeth (Fig. <xref ref-type="fig" rid="F2">2G, H</xref>).</p><p><bold><italic>Measurements</italic></bold> (<italic>n</italic> = 3). L., 3; <abbrev xmlns:xlink="http://www.w3.org/1999/xlink" xlink:title="body width" id="ABBRID0ENAAG" xlink:type="simple">b.w</abbrev>., 0.83; <abbrev xmlns:xlink="http://www.w3.org/1999/xlink" xlink:title="maximum body width" id="ABBRID0ERAAG" xlink:type="simple">M.b.w</abbrev>. at abdominal segment V, 1.265; <abbrev xmlns:xlink="http://www.w3.org/1999/xlink" xlink:title="tegmina length" id="ABBRID0EVAAG" xlink:type="simple">t.l</abbrev>., 0.4; <abbrev xmlns:xlink="http://www.w3.org/1999/xlink" xlink:title="vertex length" id="ABBRID0EZAAG" xlink:type="simple">v.l</abbrev>., 0.35; <abbrev xmlns:xlink="http://www.w3.org/1999/xlink" xlink:title="vertex width at base" id="ABBRID0E4AAG" xlink:type="simple">v.w</abbrev>.,0.5; <abbrev xmlns:xlink="http://www.w3.org/1999/xlink" xlink:title="frons length" id="ABBRID0EBBAG" xlink:type="simple">f.l</abbrev>., 0.4; <abbrev xmlns:xlink="http://www.w3.org/1999/xlink" xlink:title="maximum frons width" id="ABBRID0EFBAG" xlink:type="simple">M.f.w</abbrev>., 0.4; <abbrev xmlns:xlink="http://www.w3.org/1999/xlink" xlink:title="minimum frons width" id="ABBRID0EJBAG" xlink:type="simple">m.f.w</abbrev>., 0.25; <abbrev xmlns:xlink="http://www.w3.org/1999/xlink" xlink:title="first antennal segment length" id="ABBRID0ENBAG" xlink:type="simple">a.l.I</abbrev>, 0.15; <abbrev xmlns:xlink="http://www.w3.org/1999/xlink" xlink:title="second antennal segment length" id="ABBRID0ERBAG" xlink:type="simple">a.l.II</abbrev>, 0.2; <abbrev xmlns:xlink="http://www.w3.org/1999/xlink" xlink:title="pronotum length" id="ABBRID0EVBAG" xlink:type="simple">p.l</abbrev>., 0.3; <abbrev xmlns:xlink="http://www.w3.org/1999/xlink" xlink:title="mesonotum length" id="ABBRID0EZBAG" xlink:type="simple">m.l</abbrev>., 0.4; <abbrev xmlns:xlink="http://www.w3.org/1999/xlink" xlink:title="metatibia length" id="ABBRID0E4BAG" xlink:type="simple">mti.l</abbrev>., 0.85; <abbrev xmlns:xlink="http://www.w3.org/1999/xlink" xlink:title="metatarsi length" id="ABBRID0EBCAG" xlink:type="simple">mta.l</abbrev>, 0.75; <abbrev xmlns:xlink="http://www.w3.org/1999/xlink" xlink:title="first hind tarsomere length" id="ABBRID0EFCAG" xlink:type="simple">mta.Il</abbrev>., 0.5; <abbrev xmlns:xlink="http://www.w3.org/1999/xlink" xlink:title="metatibial spur length" id="ABBRID0EJCAG" xlink:type="simple">s.l</abbrev>., 0.4; <abbrev xmlns:xlink="http://www.w3.org/1999/xlink" xlink:title="number of teeth on metatibial spur" id="ABBRID0ENCAG" xlink:type="simple">t.n</abbrev>., 9–10.</p><p><bold>Macropter</bold> unknown.</p></tp:treatment-sec><tp:treatment-sec sec-type="etymology" id="SECID0EVCAG"><title>Etymology.</title><p>The specific name comes from the Greek letter delta (Δ), which was used to refer to the triangle of fertile land that the Nile forms at its mouth (Nile Delta) and by extension, to other river deltas. In this case, the name refers to the geographical distribution of the species, which is restricted to the region of the Paraná River Delta.</p></tp:treatment-sec><tp:treatment-sec sec-type="distribution" id="SECID0E1CAG"><title>Distribution.</title><p>Argentina: Buenos Aires Province (Fig. <xref ref-type="fig" rid="F3">3A</xref>, Suppl. material <xref ref-type="supplementary-material" rid="S2">2</xref>).</p><fig id="F3" position="float" orientation="portrait"><object-id xmlns:xlink="http://www.w3.org/1999/xlink" content-type="doi" xlink:type="simple">10.3897/zookeys.1224.135596.figure3</object-id><object-id xmlns:xlink="http://www.w3.org/1999/xlink" content-type="arpha" xlink:type="simple">25DEA6D9-FEEF-5E1B-AF16-F81E350275D4</object-id><label>Figure 3.</label><caption><p>Geographical distribution and habitat of <italic><tp:taxon-name><tp:taxon-name-part taxon-name-part-type="genus" reg="Megamelus">Megamelus</tp:taxon-name-part><tp:taxon-name-part taxon-name-part-type="species" reg="delticus">delticus</tp:taxon-name-part></tp:taxon-name></italic> sp. nov. <bold>A</bold> distribution map in Argentina, orange dots represent sites where <italic><tp:taxon-name><tp:taxon-name-part taxon-name-part-type="genus" reg="Megamelus">M.</tp:taxon-name-part><tp:taxon-name-part taxon-name-part-type="species" reg="delticus">delticus</tp:taxon-name-part></tp:taxon-name></italic> was found (Suppl. material <xref ref-type="supplementary-material" rid="S2">2</xref>) <bold>B</bold> habitat and host plants (<italic><tp:taxon-name><tp:taxon-name-part taxon-name-part-type="genus" reg="Eryngium">Eryngium</tp:taxon-name-part></tp:taxon-name></italic> sp.) <bold>C</bold> adults and nymphs on <italic><tp:taxon-name><tp:taxon-name-part taxon-name-part-type="genus" reg="Eryngium">Eryngium</tp:taxon-name-part></tp:taxon-name></italic> sp.</p></caption><graphic xmlns:xlink="http://www.w3.org/1999/xlink" xlink:href="zookeys-1224-029_article-135596__-g003.jpg" position="float" orientation="portrait" xlink:type="simple" id="oo_1228492.jpg"><uri content-type="original_file" xlink:type="simple">https://binary.pensoft.net/fig/1228492</uri></graphic></fig></tp:treatment-sec><tp:treatment-sec sec-type="host" id="SECID0EDFAG"><title>Host plant.</title><p><italic><tp:taxon-name><tp:taxon-name-part taxon-name-part-type="genus" reg="Eryngium">Eryngium</tp:taxon-name-part></tp:taxon-name></italic> sp. (<tp:taxon-name><tp:taxon-name-part taxon-name-part-type="family">Apiaceae</tp:taxon-name-part></tp:taxon-name>).</p></tp:treatment-sec><tp:treatment-sec sec-type="ecology" id="SECID0EVFAG"><title>Ecology.</title><p>This planthopper was recorded in Otamendi and Dique Lujan, Paraná River Delta, in Buenos Aires Province (Argentina). It was only collected on <italic><tp:taxon-name><tp:taxon-name-part taxon-name-part-type="genus" reg="Eryngium">Eryngium</tp:taxon-name-part></tp:taxon-name></italic> sp., a plant growing on the higher areas of river banks, where it is protected from periodical floods (Fig. <xref ref-type="fig" rid="F3">3B</xref>). Large numbers of nymphs and adults were found in the center of the plant mat (Fig. <xref ref-type="fig" rid="F3">3C</xref>), where leaves tend to accumulate water. The specimens collected had an abundant serous secretion covering their bodies, probably to repel the accumulated water. It is worth noting that <italic><tp:taxon-name><tp:taxon-name-part taxon-name-part-type="genus" reg="Megamelus">M.</tp:taxon-name-part><tp:taxon-name-part taxon-name-part-type="species" reg="delticus">delticus</tp:taxon-name-part></tp:taxon-name></italic> and <italic><tp:taxon-name><tp:taxon-name-part taxon-name-part-type="genus" reg="Megamelus">M.</tp:taxon-name-part><tp:taxon-name-part taxon-name-part-type="species" reg="nigrifasciatus">nigrifasciatus</tp:taxon-name-part></tp:taxon-name></italic> were both sought after during our campaigns in search of <italic><tp:taxon-name><tp:taxon-name-part taxon-name-part-type="genus" reg="Megamelus">Megamelus</tp:taxon-name-part></tp:taxon-name></italic> sp. and were only found in the same restricted geographical region, which suggests two possible cases of endemism.</p></tp:treatment-sec><tp:treatment-sec sec-type="remarks" id="SECID0EHHAG"><title>Remarks.</title><p>This new species is easily distinguished from all the other <italic><tp:taxon-name><tp:taxon-name-part taxon-name-part-type="genus" reg="Megamelus">Megamelus</tp:taxon-name-part></tp:taxon-name></italic> species by the broadly depressed body with a broad, sub quadrate vertex, large basal compartment, fastigium angled when viewed laterally, short and subcircular frons, small compound eyes, and the male pygofer slightly enfolded by the small sized outer lobes and the aedeagus ending in a horseshoe-like bifurcation. The dull dark brown coloration with pale dots and a transversal white stripe on the face, are also distinctive. Among the South American species, <italic><tp:taxon-name><tp:taxon-name-part taxon-name-part-type="genus" reg="Megamelus">M.</tp:taxon-name-part><tp:taxon-name-part taxon-name-part-type="species" reg="delticus">delticus</tp:taxon-name-part></tp:taxon-name></italic> and <italic><tp:taxon-name><tp:taxon-name-part taxon-name-part-type="genus" reg="Megamelus">M.</tp:taxon-name-part><tp:taxon-name-part taxon-name-part-type="species" reg="nigrifasciatus">nigrifasciatus</tp:taxon-name-part></tp:taxon-name></italic> share the flat frons with convex lateral margins, the short and narrow spur with a few sharp teeth, brachypterism as the only wing form, and the short gonapophysis in females. Moreover, these species share their host plant (<italic><tp:taxon-name><tp:taxon-name-part taxon-name-part-type="genus" reg="Eryngium">Eryngium</tp:taxon-name-part></tp:taxon-name></italic> sp.), which suggests that these morphological traits are likely adaptations to their ecological niche.</p></tp:treatment-sec><tp:treatment-sec><!--Section generated to contain objects referenced in tp:taxon-treatment.--><supplementary-material xmlns:xlink="http://www.w3.org/1999/xlink" id="S2" position="float" orientation="portrait" xlink:type="simple"><object-id content-type="doi" xlink:type="simple">10.3897/zookeys.1224.135596.suppl2</object-id><object-id content-type="arpha" xlink:type="simple">78E9DEEE-8ABD-59F2-B71F-475A694D0ADE</object-id><label>Supplementary material 2</label><caption><p>Collection data of two new species of <italic><tp:taxon-name><tp:taxon-name-part taxon-name-part-type="genus" reg="Megamelus">Megamelus</tp:taxon-name-part></tp:taxon-name></italic> from South America</p></caption><statement content-type="dataType"><label>Data type</label><p>xlsx</p></statement><statement content-type="notes"><label>Explanation note</label><p>Collection data of two new species of <italic><tp:taxon-name><tp:taxon-name-part taxon-name-part-type="genus" reg="Megamelus">Megamelus</tp:taxon-name-part></tp:taxon-name></italic> from South America, including geographical coordinates, host plants, and collection date.</p></statement><media xlink:href="zookeys-1224-029_article-135596__-s002.xlsx" mimetype="application" mime-subtype="vnd.openxmlformats-officedocument.spreadsheetml.sheet" position="float" orientation="portrait" xlink:type="simple" id="oo_1228501.xlsx"><uri content-type="original_file" xlink:type="simple">https://binary.pensoft.net/file/1228501</uri></media><permissions><license xlink:type="simple"><license-p>This dataset is made available under the Open Database License (http://opendatacommons.org/licenses/odbl/1.0/). The Open Database License (ODbL) is a license agreement intended to allow users to freely share, modify, and use this Dataset while maintaining this same freedom for others, provided that the original source and author(s) are credited.</license-p></license></permissions><attrib specific-use="authors">Author: Nicolas A. Salinas</attrib></supplementary-material></tp:treatment-sec></tp:taxon-treatment>
