# Supplementary material for: ﻿Phylogeny of the planthopper genus Megamelus (Hemiptera, Delphacidae), with the description of two new species from South America
Source: Zookeys. 2025 Jan 21;1224:29–54. doi: 10.3897/zookeys.1224.135596 (PMC11775577; doi:10.3897/zookeys.1224.135596)
Supplement: XML Treatment for Megamelus serpentinus [file zookeys.1224.135596-treatment2.xml]

<!DOCTYPE tp:taxon-treatment
  PUBLIC "-//TaxonX//DTD Taxonomic Treatment Publishing DTD v0 20100105//EN" "tax-treatment-NSO.dtd">
<tp:taxon-treatment xmlns:tp="http://www.plazi.org/taxpub"><tp:treatment-meta><kwd-group><label>Taxon classification</label><kwd>
                <named-content content-type="kingdom">Animalia</named-content>
              </kwd><kwd>
                <named-content content-type="order">Hemiptera</named-content>
              </kwd><kwd>
                <named-content content-type="family">Delphacidae</named-content>
              </kwd></kwd-group><mixed-citation publication-type="journal"><person-group><name><surname>Salinas</surname><given-names>Nicolas A.</given-names></name><name><surname>Mariani</surname><given-names>Roxana</given-names></name><name><surname>Marino de Remes Lenicov</surname><given-names>Ana M.</given-names></name><name><surname>Rodriguero</surname><given-names>Marcela S.</given-names></name><name><surname>Sosa</surname><given-names>Alejandro J.</given-names></name></person-group><article-title>﻿Phylogeny of the planthopper genus <italic><tp:taxon-name><tp:taxon-name-part taxon-name-part-type="genus" reg="Megamelus">Megamelus</tp:taxon-name-part></tp:taxon-name></italic> (<tp:taxon-name><tp:taxon-name-part taxon-name-part-type="order">Hemiptera</tp:taxon-name-part></tp:taxon-name>, <tp:taxon-name><tp:taxon-name-part taxon-name-part-type="family">Delphacidae</tp:taxon-name-part></tp:taxon-name>), with the description of two new species from South America</article-title><source>Zookeys</source><day>21</day><month>01</month><year>2025</year><volume>1224</volume><fpage>29</fpage><lpage>54</lpage><pub-id pub-id-type="doi">10.3897/zookeys.1224.135596</pub-id></mixed-citation></tp:treatment-meta><tp:nomenclature><label>﻿</label><tp:taxon-name>
              <object-id xmlns:xlink="http://www.w3.org/1999/xlink" content-type="arpha" xlink:type="simple">AC267F4A-FD44-5382-8525-F4647ADC8549</object-id>
              <tp:taxon-name-part taxon-name-part-type="genus" reg="Megamelus">Megamelus</tp:taxon-name-part>
              <tp:taxon-name-part taxon-name-part-type="species" reg="serpentinus">serpentinus</tp:taxon-name-part>
              <object-id xmlns:xlink="http://www.w3.org/1999/xlink" content-type="zoobank" xlink:type="simple">https://zoobank.org/DDA5B411-4039-4D88-815C-B9B9E8239FCE</object-id>
            </tp:taxon-name><tp:taxon-authority>Mariani &amp; Remes Lenicov</tp:taxon-authority><tp:taxon-status xmlns:xlink="http://www.w3.org/1999/xlink" xlink:type="simple">sp. nov.</tp:taxon-status><xref ref-type="fig" rid="F4">Figs 4</xref><xref ref-type="fig" rid="F5">, 5</xref><xref ref-type="fig" rid="F6">, 6</xref></tp:nomenclature><tp:treatment-sec sec-type="type material" id="SECID0EHKAG"><title>Type material.</title><p><bold><italic>Holotype</italic></bold> male (macropter): Argentina • Corrientes, Esquina, <named-content xmlns:xlink="http://www.w3.org/1999/xlink" content-type="dwc:verbatimCoordinates" xlink:type="simple"><named-content content-type="geo-json" specific-use="{&#34;type&#34;:&#34;Point&#34;,&#34;coordinates&#34;:[-59.521151,-29.991971]}" id="NCID0EVKAG" xlink:type="simple">-29.99197098266, -59.52115137130</named-content></named-content>, V-2022, on <italic><tp:taxon-name><tp:taxon-name-part taxon-name-part-type="genus" reg="Pontederia">Pontederia</tp:taxon-name-part><tp:taxon-name-part taxon-name-part-type="species" reg="azurea">azurea</tp:taxon-name-part></tp:taxon-name></italic>, Salinas-Sosa col. (<named-content xmlns:xlink="http://www.w3.org/1999/xlink" content-type="dwc:institutional_code" xlink:title="Museo de Ciencias Naturales de La Plata" xlink:href="http://grbio.org/institution/museo-de-la-plata-0" xlink:type="simple">MLP</named-content>). <bold><italic>Paratypes</italic></bold> • same data as holotype, 3 macropterous males (1 with genitalia dissected), 5 macropterous females, 2 brachypterous females, 2 brachypterous males (<named-content xmlns:xlink="http://www.w3.org/1999/xlink" content-type="dwc:institutional_code" xlink:title="Museo de Ciencias Naturales de La Plata" xlink:href="http://grbio.org/institution/museo-de-la-plata-0" xlink:type="simple">MLP</named-content>).</p></tp:treatment-sec><tp:treatment-sec sec-type="material" id="SECID0EQLAG"><title>Other material.</title><p>Argentina • 1 male macropter, Santa Fe, Reconquista, 26-XI-1939, Biraben-Bezzi (<named-content xmlns:xlink="http://www.w3.org/1999/xlink" content-type="dwc:institutional_code" xlink:title="Museo de Ciencias Naturales de La Plata" xlink:href="http://grbio.org/institution/museo-de-la-plata-0" xlink:type="simple">MLP</named-content>); • 1 female macropter, Chaco, Resistencia, 20-III-1939, Denier, col. (<named-content xmlns:xlink="http://www.w3.org/1999/xlink" content-type="dwc:institutional_code" xlink:title="Museo de Ciencias Naturales de La Plata" xlink:href="http://grbio.org/institution/museo-de-la-plata-0" xlink:type="simple">MLP</named-content>); • 1 female brachypter, Misiones, Concepción de la Sierra, 27-XI-2022, on <italic><tp:taxon-name><tp:taxon-name-part taxon-name-part-type="genus" reg="Pontederia">Pontederia</tp:taxon-name-part><tp:taxon-name-part taxon-name-part-type="species" reg="azurea">azurea</tp:taxon-name-part></tp:taxon-name></italic>, Salinas col. (<named-content xmlns:xlink="http://www.w3.org/1999/xlink" content-type="dwc:institutional_code" xlink:title="Museo de Ciencias Naturales de La Plata" xlink:href="http://grbio.org/institution/museo-de-la-plata-0" xlink:type="simple">MLP</named-content>); • 1 male brachypter, Buenos Aires, Arroyo Botija, 10-VI-2023, on <italic><tp:taxon-name><tp:taxon-name-part taxon-name-part-type="genus" reg="Pontederia">Pontederia</tp:taxon-name-part><tp:taxon-name-part taxon-name-part-type="species" reg="azurea">azurea</tp:taxon-name-part></tp:taxon-name></italic>, Salinas col. (<named-content xmlns:xlink="http://www.w3.org/1999/xlink" content-type="dwc:institutional_code" xlink:title="Museo de Ciencias Naturales de La Plata" xlink:href="http://grbio.org/institution/museo-de-la-plata-0" xlink:type="simple">MLP</named-content>); • 2 female macropters, Corrientes, Ramada Paso, 15-V-2022, on <italic><tp:taxon-name><tp:taxon-name-part taxon-name-part-type="genus" reg="Pontederia">Pontederia</tp:taxon-name-part><tp:taxon-name-part taxon-name-part-type="species" reg="azurea">azurea</tp:taxon-name-part></tp:taxon-name></italic>, Salinas col. (<named-content xmlns:xlink="http://www.w3.org/1999/xlink" content-type="dwc:institutional_code" xlink:title="Museo de Ciencias Naturales de La Plata" xlink:href="http://grbio.org/institution/museo-de-la-plata-0" xlink:type="simple">MLP</named-content>); • 2 female macropters, Corrientes, Bañado Virocay, 27-XI-2022, on <italic><tp:taxon-name><tp:taxon-name-part taxon-name-part-type="genus" reg="Pontederia">Pontederia</tp:taxon-name-part><tp:taxon-name-part taxon-name-part-type="species" reg="azurea">azurea</tp:taxon-name-part></tp:taxon-name></italic>, Salinas col. (<named-content xmlns:xlink="http://www.w3.org/1999/xlink" content-type="dwc:institutional_code" xlink:title="Museo de Ciencias Naturales de La Plata" xlink:href="http://grbio.org/institution/museo-de-la-plata-0" xlink:type="simple">MLP</named-content>); Paraguay: • 2 female macropters, Cordillera, Arroyos y Esteros, 7-IV-2022, on <italic><tp:taxon-name><tp:taxon-name-part taxon-name-part-type="genus" reg="Pontederia">Pontederia</tp:taxon-name-part><tp:taxon-name-part taxon-name-part-type="species" reg="azurea">azurea</tp:taxon-name-part></tp:taxon-name></italic>, Salinas col. (<named-content xmlns:xlink="http://www.w3.org/1999/xlink" content-type="dwc:institutional_code" xlink:title="Museo de Ciencias Naturales de La Plata" xlink:href="http://grbio.org/institution/museo-de-la-plata-0" xlink:type="simple">MLP</named-content>).</p></tp:treatment-sec><tp:treatment-sec sec-type="type locality" id="SECID0EJOAG"><title>Type locality.</title><p>Argentina, Corrientes: Esquina, <named-content xmlns:xlink="http://www.w3.org/1999/xlink" content-type="dwc:verbatimCoordinates" xlink:type="simple"><named-content content-type="geo-json" specific-use="{&#34;type&#34;:&#34;Point&#34;,&#34;coordinates&#34;:[-59.521200,-29.992000]}" id="NCID0ESOAG" xlink:type="simple">-29.9920S, -59.5212W</named-content></named-content>, on <italic><tp:taxon-name><tp:taxon-name-part taxon-name-part-type="genus" reg="Pontederia">Pontederia</tp:taxon-name-part><tp:taxon-name-part taxon-name-part-type="species" reg="azurea">azurea</tp:taxon-name-part></tp:taxon-name></italic> floating near the bank of a stream, 12 May 2022.</p></tp:treatment-sec><tp:treatment-sec sec-type="diagnosis" id="SECID0ECPAG"><title>Diagnosis.</title><p>Macropter and brachypter. The salient features of the new species include the following: body mostly dark brown with distinctive yellowish to white marks bordering most of the sclerites of the body with legs paler and lightly marked with dark pigment. Macropters with forewings amber with pale brown veins, with strong dark marks on clavus, along Cu vein, over cross veins, and on last apical cells; brachypter with tegmen amber, brownish transverse marks in middle and claval apex, male pygofer dark brown, with dorsal surface, anal angles, and anal segment pale brown. Vertex narrow, with submedian carina forking dorsally quite far from fastigium; carinal branches closely forming a slender triangle; fastigium rounded in lateral view. Frons long, median carina prominent at or just below fastigium then fine; lateral carinae at base foliated, all carinae fine before the well-defined frontoclypeal suture. Spur large and wide, with 17 or 18 sharp, black-tipped teeth on trailing margin. Male terminalia: pygofer with relatively large lobes, the inner sharpened at apex with rounded external margin and internal sinuous; aedeagus short and tubular, with a short, slender dorso-caudally process curved at apex. Anal segment with two long, sinuous, slender caudally directed processes projecting laterally from the base.</p></tp:treatment-sec><tp:treatment-sec sec-type="description" id="SECID0EHPAG"><title>Description.</title><p><bold>Macropterous male</bold> (Figs <xref ref-type="fig" rid="F4">4A–C, G</xref>, <xref ref-type="fig" rid="F5">5A–F</xref>). <bold><italic>Color</italic></bold> (Fig. <xref ref-type="fig" rid="F4">4A–C</xref>) dark brown, with distinctive marginal castaneous and yellowish white marks on head, thorax, and abdomen. Head yellowish on posterior compartments of vertex and fovea, only infuscated in concavities, and on both sides of lateral and median carinae of face below fastigium; distinctive whitish marks below the eyes and across frontoclypeal area. Thorax, whitish colored on the pronotal disc between lateral carinae, one spot behind eyes on paranotal disc, a subtriangular shaped spot on each side of postero-lateral margin of mesonotum, metanotum, and scutellum; yellowish, on lateral edges of pronotum, tegula, and a suboval longitudinal median spot on mesonotum disc. Antennal segments pale castaneous with basal segment and proximal 1/2 of second segment darkish on dorsal surface. Legs yellow with tarsi dorsally darker, with longitudinal darker spots near base and apex of pro- and mesocoxae, on dorsal surface of femora, apical region of metafemur, and base and apex of metatibiae. Forewing amber, veins pale brown, fuscous along apical veins M1+2 and M3+4 with infuscate areas on central nodal line, last apical cell, along Cu vein, on postclaval angle, and apex of clavus. Abdomen in dorsal view with contrasting white yellowish coloration on drumming segments and two lateral spots on tergites V and VIII, ventrally with most of the segment margined with yellow. Pygofer dark brown on outer lobes and ventral surface; pale castaneous on dorsal surface and inner lobes. Anal segment yellowish and anal style dark brown (Fig. <xref ref-type="fig" rid="F4">4A, B</xref>).</p><fig id="F4" position="float" orientation="portrait"><object-id xmlns:xlink="http://www.w3.org/1999/xlink" content-type="doi" xlink:type="simple">10.3897/zookeys.1224.135596.figure4</object-id><object-id xmlns:xlink="http://www.w3.org/1999/xlink" content-type="arpha" xlink:type="simple">1F5FA13F-4224-5D09-A62A-817F1D16B723</object-id><label>Figure 4.</label><caption><p><italic><tp:taxon-name><tp:taxon-name-part taxon-name-part-type="genus" reg="Megamelus">Megamelus</tp:taxon-name-part><tp:taxon-name-part taxon-name-part-type="species" reg="serpentinus">serpentinus</tp:taxon-name-part></tp:taxon-name></italic> sp. nov. Habitus. Macropterous male and female. Male macropter <bold>A</bold> dorsal <bold>B</bold> ventral and <bold>C</bold> lateral view <bold>D</bold> female brachypter dorsal view <bold>E</bold> female macropter ventral and <bold>F</bold> lateral view <bold>G</bold> apex of hind leg (post tibial spur and tarsi) ventral and lateral view. Scale bars: 0.5 mm (<bold>A–F</bold>); 0.2 mm (<bold>G</bold>).</p></caption><graphic xmlns:xlink="http://www.w3.org/1999/xlink" xlink:href="zookeys-1224-029_article-135596__-g004.jpg" position="float" orientation="portrait" xlink:type="simple" id="oo_1228493.jpg"><uri content-type="original_file" xlink:type="simple">https://binary.pensoft.net/fig/1228493</uri></graphic></fig><p><bold><italic>Structure</italic>.</bold> Head narrower than pronotum. Vertex rectangular, longer than wide at base (2.1: 1) projecting beyond eyes &gt; 1/3 of its length, with rounded frontal inflection; basal compartment slightly concave, occupying approximately more than basal third, stem of Y-shaped carina fine, delimiting shallow depressed areas on both sides; other carinae of head pronounced; submedian carinae forking at dorsal surface of vertex, quite far from fastigium, carinal branches forming a slender triangle, fovea, or areola little &gt; 2 × the length; median carina strongly ridged and prominent at base at or just below fastigium then smooth; lateral carinae foliated at base, removed from eye along the length. (Fig. <xref ref-type="fig" rid="F4">4A</xref>). Frons nearly 3 × longer than wide (3:1.1), strongly narrowed between anterior margins of eyes, maximum width near basal 1/3, lateral margins slightly convex at apex; lateral and submedian carinae fine just before frontoclypeal suture, which is arched dorsally. Clypeus subtriangular, longer than wide, median carina weaker at base. Eyes globose, deeply emarginate below to receive the antennae. Rostrum reaching metacoxae, longer than frons, subapical and apical segment subequal. Antennae with the first segment longer than wide, the second segment &lt; 2 × the first, length &gt; 2 × its width (Fig. <xref ref-type="fig" rid="F4">4A, B</xref>). Pronotum with conspicuous carinae, laterals divergent, slightly convex toward hind margin, reaching it. Mesonotum almost as long as vertex plus pronotum, fine median carina becoming obsolete at apex, lateral carinae inconspicuous, slightly divergent posteriorly, not reaching hind margin (Fig. <xref ref-type="fig" rid="F4">4A</xref>). Forewings rather long and slender, rounded at apex, length 3 × their width at subapical region, surpassing distal end of abdomen &gt; ~ 1/3 of their length. Metatibial spur, leaf-like, long, and broad, with median rib becoming obsolete at apex which is truncated without teeth, slightly longer than metatarsomere I, with 17 or 18 regular, large, black-tipped teeth on trailing margin; first hind tarsomere longer than second plus third (1.5:1) (Fig. <xref ref-type="fig" rid="F4">4G</xref>). Abdomen regularly wide, compressed dorsoventrally (Fig. <xref ref-type="fig" rid="F4">4A</xref>).</p><p><bold><italic>Terminalia</italic></bold> (Fig. <xref ref-type="fig" rid="F5">5A–F</xref>). Pygofer in dorsal view, with deeply concave anal emargination, anal angles distinctly projected caudad. In ventral view, expanded, with large, round, kidney-shaped outer lobes enfolding almost the entire lateral surface (Fig. <xref ref-type="fig" rid="F5">5A, B</xref>); inner lobes, large, wide in basal 2/3, external margin rounded, inner margin sinuous ending apically pointed with deep and broad concavity between their bases; strong emargination between inner and outer lobes (Fig. <xref ref-type="fig" rid="F5">5A, B</xref>); diaphragm broad with dorsal margin deeply concave and medially caudad projected into lip-shaped process bearing bunch of rather short, stiff hairs. Aedeagus short, tubular, strongly narrow at base, widening up to the basal 1/3 then uniformly tubular and obliquely truncated at apex, with a single short, slender, apically curved process extending shortly beyond oval and apical phallotreme (Fig. <xref ref-type="fig" rid="F5">5C, D</xref>). Genital styles (parameres) long, narrow, convergent apically, expanded and gradually tapering basally, broadly rounded along apical 1/2 on outer margin, apex hook-like, very curved inward; in ventral view visible between the internal lobes, in almost its entire length (Fig. <xref ref-type="fig" rid="F5">5E</xref>). Suspensorium strap-like, connected to the aedeagal base, as long as half length of aedeagus (Fig. <xref ref-type="fig" rid="F5">5C</xref>). Connective slightly compressed, almost straight (Fig. <xref ref-type="fig" rid="F5">5C</xref>). Anal segment tubular, longer than twice the width, with caudal margin deeply emarginate ventrally; with two long, sinuous, slender, caudally directed processes arising ventrolaterally just below anterior angle which is membranous; anal style slender, twice longer than broad (Fig. <xref ref-type="fig" rid="F5">5F</xref>).</p><fig id="F5" position="float" orientation="portrait"><object-id xmlns:xlink="http://www.w3.org/1999/xlink" content-type="doi" xlink:type="simple">10.3897/zookeys.1224.135596.figure5</object-id><object-id xmlns:xlink="http://www.w3.org/1999/xlink" content-type="arpha" xlink:type="simple">7276700A-4685-5978-B7C1-9D7D0D4D0546</object-id><label>Figure 5.</label><caption><p><italic><tp:taxon-name><tp:taxon-name-part taxon-name-part-type="genus" reg="Megamelus">Megamelus</tp:taxon-name-part><tp:taxon-name-part taxon-name-part-type="species" reg="serpentinus">serpentinus</tp:taxon-name-part></tp:taxon-name></italic> sp. nov. Terminalia. Male: pygofer <bold>A</bold> posterior ventral view <bold>B</bold> lateral view <bold>C</bold> genital complex, lateral view <bold>D</bold> aedeagus and suspensorium, lateral view <bold>E</bold> right genital style <bold>F</bold> anal segment, ventral view. Female <bold>G</bold> abdomen ventral view <bold>H</bold> gonapophysis IX, lateral view <bold>I</bold> apex of gonapophysis IX. Scale bars: 0.1 mm (<bold>A–F, I</bold>); 0.2 mm (<bold>G, H</bold>).</p></caption><graphic xmlns:xlink="http://www.w3.org/1999/xlink" xlink:href="zookeys-1224-029_article-135596__-g005.jpg" position="float" orientation="portrait" xlink:type="simple" id="oo_1228494.jpg"><uri content-type="original_file" xlink:type="simple">https://binary.pensoft.net/fig/1228494</uri></graphic></fig><p><bold><italic>Measurements</italic></bold> (<italic>n</italic> = 6). L., 3.8; <abbrev xmlns:xlink="http://www.w3.org/1999/xlink" xlink:title="body length" id="ABBRID0EFVAG" xlink:type="simple">B.L</abbrev>., 2.3; <abbrev xmlns:xlink="http://www.w3.org/1999/xlink" xlink:title="body width" id="ABBRID0EJVAG" xlink:type="simple">b.w</abbrev>., 1; <abbrev xmlns:xlink="http://www.w3.org/1999/xlink" xlink:title="tegmina length" id="ABBRID0ENVAG" xlink:type="simple">t.l</abbrev>., 3.2; <abbrev xmlns:xlink="http://www.w3.org/1999/xlink" xlink:title="vertex length" id="ABBRID0ERVAG" xlink:type="simple">v.l</abbrev>., 0.4; <abbrev xmlns:xlink="http://www.w3.org/1999/xlink" xlink:title="vertex width at base" id="ABBRID0EVVAG" xlink:type="simple">v.w</abbrev>., 0.2; <abbrev xmlns:xlink="http://www.w3.org/1999/xlink" xlink:title="frons length" id="ABBRID0EZVAG" xlink:type="simple">f.l</abbrev>., 0.6; <abbrev xmlns:xlink="http://www.w3.org/1999/xlink" xlink:title="maximum frons width" id="ABBRID0E4VAG" xlink:type="simple">M.f.w</abbrev>., 0.3; <abbrev xmlns:xlink="http://www.w3.org/1999/xlink" xlink:title="minimum frons width" id="ABBRID0EBWAG" xlink:type="simple">m.f.w</abbrev>., 0.2; <abbrev xmlns:xlink="http://www.w3.org/1999/xlink" xlink:title="first antennal segment length" id="ABBRID0EFWAG" xlink:type="simple">a.l.I</abbrev>, 0.15; <abbrev xmlns:xlink="http://www.w3.org/1999/xlink" xlink:title="second antennal segment length" id="ABBRID0EJWAG" xlink:type="simple">a.l.II</abbrev>, 0.3; <abbrev xmlns:xlink="http://www.w3.org/1999/xlink" xlink:title="pronotum length" id="ABBRID0ENWAG" xlink:type="simple">p.l</abbrev>., 0.2; <abbrev xmlns:xlink="http://www.w3.org/1999/xlink" xlink:title="mesonotum length" id="ABBRID0ERWAG" xlink:type="simple">m.l</abbrev>., 0.5; <abbrev xmlns:xlink="http://www.w3.org/1999/xlink" xlink:title="metatibia length" id="ABBRID0EVWAG" xlink:type="simple">mti.l</abbrev>., 1.13; <abbrev xmlns:xlink="http://www.w3.org/1999/xlink" xlink:title="metatarsi length" id="ABBRID0EZWAG" xlink:type="simple">mta.l</abbrev>., 1; <abbrev xmlns:xlink="http://www.w3.org/1999/xlink" xlink:title="first hind tarsomere length" id="ABBRID0E4WAG" xlink:type="simple">mta.Il</abbrev>., 0.7; <abbrev xmlns:xlink="http://www.w3.org/1999/xlink" xlink:title="metatibial spur length" id="ABBRID0EBXAG" xlink:type="simple">s.l</abbrev>., 0.8; <abbrev xmlns:xlink="http://www.w3.org/1999/xlink" xlink:title="number of teeth on metatibial spur" id="ABBRID0EFXAG" xlink:type="simple">t.n</abbrev>., 17–18.</p><p><bold>Brachypterous male. <italic>Color</italic></bold> similar to macropterous form, with mesonotum paler and uniformly colored; tegmen amber with veins concolorous, with fuscous transverse marks continuous or fragmented, from base of clavus at near axillary region, and one spot at claval apex. Abdomen with similar patterns except tergites V and VI which are more uniformly dark brown contrasting with yellowish segments VII and VIII.</p><p><bold><italic>Structure</italic>.</bold> Mesonotum shorter, &gt; 1/2 of vertex plus pronotum length. Tegmen slightly longer than wide, rounded on external lateral margins; posterior margin truncate, covering tergite II.</p><p><bold><italic>Measurements</italic></bold> (<italic>n</italic> = 6). L., 2.3; <abbrev xmlns:xlink="http://www.w3.org/1999/xlink" xlink:title="body width" id="ABBRID0E6XAG" xlink:type="simple">b.w</abbrev>., 0.8; <abbrev xmlns:xlink="http://www.w3.org/1999/xlink" xlink:title="tegmina length" id="ABBRID0EDYAG" xlink:type="simple">t.l</abbrev>., 1; <abbrev xmlns:xlink="http://www.w3.org/1999/xlink" xlink:title="vertex length" id="ABBRID0EHYAG" xlink:type="simple">v.l</abbrev>., 0.4; <abbrev xmlns:xlink="http://www.w3.org/1999/xlink" xlink:title="vertex width at base" id="ABBRID0ELYAG" xlink:type="simple">v.w</abbrev>.,0.18; <abbrev xmlns:xlink="http://www.w3.org/1999/xlink" xlink:title="frons length" id="ABBRID0EPYAG" xlink:type="simple">f.l</abbrev>., 0.6; <abbrev xmlns:xlink="http://www.w3.org/1999/xlink" xlink:title="maximum frons width" id="ABBRID0ETYAG" xlink:type="simple">M.f.w</abbrev>., 0.25; <abbrev xmlns:xlink="http://www.w3.org/1999/xlink" xlink:title="minimum frons width" id="ABBRID0EXYAG" xlink:type="simple">m.f.w</abbrev>., 0.15; <abbrev xmlns:xlink="http://www.w3.org/1999/xlink" xlink:title="first antennal segment length" id="ABBRID0E2YAG" xlink:type="simple">a.l.I</abbrev>, 0.15; <abbrev xmlns:xlink="http://www.w3.org/1999/xlink" xlink:title="second antennal segment length" id="ABBRID0E6YAG" xlink:type="simple">a.l.II</abbrev>, 0.3; <abbrev xmlns:xlink="http://www.w3.org/1999/xlink" xlink:title="pronotum length" id="ABBRID0EDZAG" xlink:type="simple">p.l</abbrev>., 0.2; <abbrev xmlns:xlink="http://www.w3.org/1999/xlink" xlink:title="mesonotum length" id="ABBRID0EHZAG" xlink:type="simple">m.l</abbrev>., 0.25; <abbrev xmlns:xlink="http://www.w3.org/1999/xlink" xlink:title="metatibia length" id="ABBRID0ELZAG" xlink:type="simple">mti.l</abbrev>., 0.9; <abbrev xmlns:xlink="http://www.w3.org/1999/xlink" xlink:title="metatarsi length" id="ABBRID0EPZAG" xlink:type="simple">mta.l</abbrev>., 0.9; <abbrev xmlns:xlink="http://www.w3.org/1999/xlink" xlink:title="first hind tarsomere length" id="ABBRID0ETZAG" xlink:type="simple">mta.Il</abbrev>., 0.6; <abbrev xmlns:xlink="http://www.w3.org/1999/xlink" xlink:title="metatibial spur length" id="ABBRID0EXZAG" xlink:type="simple">s.l</abbrev>., 0.65; <abbrev xmlns:xlink="http://www.w3.org/1999/xlink" xlink:title="number of teeth on metatibial spur" id="ABBRID0E2ZAG" xlink:type="simple">t.n</abbrev>., 17–18.</p><p><bold>Macropterous female</bold> (Figs <xref ref-type="fig" rid="F4">4E, F</xref>, <xref ref-type="fig" rid="F5">5G–I</xref>). <bold><italic>Color</italic></bold>: Head and thorax resemble male. Abdomen, in dorsal view, with contrasting yellowish marks on sides and posterior margins of sclerites, except V and VIII, which are uniformly brown. Abdominal sternites with yellowish margins; pygofer and anal segment yellowish, anal style castaneous; ovipositor dark brown (Fig. <xref ref-type="fig" rid="F4">4E, F</xref>).</p><p><bold><italic>Structure</italic>.</bold> Resembling male but abdomen is sharply tapered towards genital segments. Forewings surpassing distal end of abdomen ~ 1/6 of their length. Anal segment subrectangular; anal style slender.</p><p><bold><italic>Terminalia</italic></bold> (Fig. <xref ref-type="fig" rid="F5">5G–I</xref>). Pygofer long, tubular-shaped, tapering toward the apical 1/2; in dorsal view exposed shortly beyond tergite VIII. Ovipositor long, strong, slightly sinuous in apical 1/2, as long as length of pygofer plus anal segment. Valvifer VIII regularly wide, inner margin rounded at base, separated in repose (Fig. <xref ref-type="fig" rid="F5">5G</xref>). Gonapophysis IX, long and slender, overall shape slightly sinuous, apical fifth concave ventrally, with numerous blunt small teeth on most of dorsal surface (Fig. <xref ref-type="fig" rid="F5">5H, I</xref>).</p><p><bold><italic>Measurements</italic></bold> (<italic>n</italic> = 10). L., 4.3; <abbrev xmlns:xlink="http://www.w3.org/1999/xlink" xlink:title="body length" id="ABBRID0EV2AG" xlink:type="simple">B.L</abbrev>., 3.2; <abbrev xmlns:xlink="http://www.w3.org/1999/xlink" xlink:title="body width" id="ABBRID0EZ2AG" xlink:type="simple">b.w</abbrev>: 0.9; <abbrev xmlns:xlink="http://www.w3.org/1999/xlink" xlink:title="tegmina length" id="ABBRID0E42AG" xlink:type="simple">t.l</abbrev>., 3.5; <abbrev xmlns:xlink="http://www.w3.org/1999/xlink" xlink:title="vertex length" id="ABBRID0EB3AG" xlink:type="simple">v.l</abbrev>., 0.45; <abbrev xmlns:xlink="http://www.w3.org/1999/xlink" xlink:title="vertex width at base" id="ABBRID0EF3AG" xlink:type="simple">v.w</abbrev>., 0.2; <abbrev xmlns:xlink="http://www.w3.org/1999/xlink" xlink:title="frons length" id="ABBRID0EJ3AG" xlink:type="simple">f.l</abbrev>., 0.7; <abbrev xmlns:xlink="http://www.w3.org/1999/xlink" xlink:title="maximum frons width" id="ABBRID0EN3AG" xlink:type="simple">M.f.w</abbrev>., 0.3; <abbrev xmlns:xlink="http://www.w3.org/1999/xlink" xlink:title="minimum frons width" id="ABBRID0ER3AG" xlink:type="simple">m.f.w</abbrev>., 0.2; <abbrev xmlns:xlink="http://www.w3.org/1999/xlink" xlink:title="first antennal segment length" id="ABBRID0EV3AG" xlink:type="simple">a.l.I</abbrev>, 0.2; <abbrev xmlns:xlink="http://www.w3.org/1999/xlink" xlink:title="second antennal segment length" id="ABBRID0EZ3AG" xlink:type="simple">a.l.II</abbrev>, 0.3; <abbrev xmlns:xlink="http://www.w3.org/1999/xlink" xlink:title="pronotum length" id="ABBRID0E43AG" xlink:type="simple">p.l</abbrev>., 0.2; <abbrev xmlns:xlink="http://www.w3.org/1999/xlink" xlink:title="mesonotum length" id="ABBRID0EB4AG" xlink:type="simple">m.l</abbrev>., 0.6; <abbrev xmlns:xlink="http://www.w3.org/1999/xlink" xlink:title="metatibia length" id="ABBRID0EF4AG" xlink:type="simple">mti.l</abbrev>., 1.1; <abbrev xmlns:xlink="http://www.w3.org/1999/xlink" xlink:title="metatarsi length" id="ABBRID0EJ4AG" xlink:type="simple">mta.l</abbrev>., 1; <abbrev xmlns:xlink="http://www.w3.org/1999/xlink" xlink:title="first hind tarsomere length" id="ABBRID0EN4AG" xlink:type="simple">mta.Il</abbrev>., 0.7; <abbrev xmlns:xlink="http://www.w3.org/1999/xlink" xlink:title="metatibial spur length" id="ABBRID0ER4AG" xlink:type="simple">s.l</abbrev>., 0.6; <abbrev xmlns:xlink="http://www.w3.org/1999/xlink" xlink:title="number of teeth on metatibial spur" id="ABBRID0EV4AG" xlink:type="simple">t.n</abbrev>., 21–23.</p><p><bold>Brachypterous female</bold> (Fig. <xref ref-type="fig" rid="F4">4D</xref>). <bold><italic>Color</italic></bold> pattern similar to that of the macropterous female, but tegmina resemble those of brachypterous male.</p><p><bold><italic>Measurements</italic></bold> (<italic>n</italic> = 5). <abbrev xmlns:xlink="http://www.w3.org/1999/xlink" xlink:title="body length" id="ABBRID0EN5AG" xlink:type="simple">B.L</abbrev>., 2.9; <abbrev xmlns:xlink="http://www.w3.org/1999/xlink" xlink:title="body width" id="ABBRID0ER5AG" xlink:type="simple">b.w</abbrev>: 0.8; <abbrev xmlns:xlink="http://www.w3.org/1999/xlink" xlink:title="tegmina length" id="ABBRID0EV5AG" xlink:type="simple">t.l</abbrev>., 1; <abbrev xmlns:xlink="http://www.w3.org/1999/xlink" xlink:title="vertex length" id="ABBRID0EZ5AG" xlink:type="simple">v.l</abbrev>., 0.45; <abbrev xmlns:xlink="http://www.w3.org/1999/xlink" xlink:title="vertex width at base" id="ABBRID0E45AG" xlink:type="simple">v.w</abbrev>.,0.2; <abbrev xmlns:xlink="http://www.w3.org/1999/xlink" xlink:title="frons length" id="ABBRID0EB6AG" xlink:type="simple">f.l</abbrev>., 0.7; <abbrev xmlns:xlink="http://www.w3.org/1999/xlink" xlink:title="maximum frons width" id="ABBRID0EF6AG" xlink:type="simple">M.f.w</abbrev>., 0.3; <abbrev xmlns:xlink="http://www.w3.org/1999/xlink" xlink:title="minimum frons width" id="ABBRID0EJ6AG" xlink:type="simple">m.f.w</abbrev>., 0.2; <abbrev xmlns:xlink="http://www.w3.org/1999/xlink" xlink:title="first antennal segment length" id="ABBRID0EN6AG" xlink:type="simple">a.l.I</abbrev>, 0.2; <abbrev xmlns:xlink="http://www.w3.org/1999/xlink" xlink:title="second antennal segment length" id="ABBRID0ER6AG" xlink:type="simple">a.l.II</abbrev>, 0.3; <abbrev xmlns:xlink="http://www.w3.org/1999/xlink" xlink:title="pronotum length" id="ABBRID0EV6AG" xlink:type="simple">p.l</abbrev>., 0.2; <abbrev xmlns:xlink="http://www.w3.org/1999/xlink" xlink:title="mesonotum length" id="ABBRID0EZ6AG" xlink:type="simple">m.l</abbrev>., 0.3; <abbrev xmlns:xlink="http://www.w3.org/1999/xlink" xlink:title="metatibia length" id="ABBRID0E46AG" xlink:type="simple">mti.l</abbrev>., 1; <abbrev xmlns:xlink="http://www.w3.org/1999/xlink" xlink:title="metatarsi length" id="ABBRID0EBABG" xlink:type="simple">mta.l</abbrev>, 1; <abbrev xmlns:xlink="http://www.w3.org/1999/xlink" xlink:title="first hind tarsomere length" id="ABBRID0EFABG" xlink:type="simple">mta.Il</abbrev>., 0.6; <abbrev xmlns:xlink="http://www.w3.org/1999/xlink" xlink:title="metatibial spur length" id="ABBRID0EJABG" xlink:type="simple">s.l</abbrev>., 0.7; <abbrev xmlns:xlink="http://www.w3.org/1999/xlink" xlink:title="number of teeth on metatibial spur" id="ABBRID0ENABG" xlink:type="simple">t.n</abbrev>., 21–23.</p></tp:treatment-sec><tp:treatment-sec sec-type="etymology" id="SECID0ERABG"><title>Etymology.</title><p>The specific name comes from the Latin, <italic>serpentinum</italic> (serpentine), referring to the undulated shape of the long and slender male anal processes.</p></tp:treatment-sec><tp:treatment-sec sec-type="distribution" id="SECID0EZABG"><title>Distribution.</title><p>Argentina: Misiones, Chaco, Corrientes, Santa Fe, and Buenos Aires provinces. Paraguay: Cordillera department (Fig. <xref ref-type="fig" rid="F6">6A</xref>, Suppl. material <xref ref-type="supplementary-material" rid="S2">2</xref>).</p><fig id="F6" position="float" orientation="portrait"><object-id xmlns:xlink="http://www.w3.org/1999/xlink" content-type="doi" xlink:type="simple">10.3897/zookeys.1224.135596.figure6</object-id><object-id xmlns:xlink="http://www.w3.org/1999/xlink" content-type="arpha" xlink:type="simple">817E118E-B584-5779-ADBF-C11DF2176774</object-id><label>Figure 6.</label><caption><p>Geographical distribution and habitat of <italic><tp:taxon-name><tp:taxon-name-part taxon-name-part-type="genus" reg="Megamelus">Megamelus</tp:taxon-name-part><tp:taxon-name-part taxon-name-part-type="species" reg="serpentinus">serpentinus</tp:taxon-name-part></tp:taxon-name></italic> sp. nov. <bold>A</bold> distribution map in Argentina and Paraguay, orange dots represent sites where <italic><tp:taxon-name><tp:taxon-name-part taxon-name-part-type="genus" reg="Megamelus">M.</tp:taxon-name-part><tp:taxon-name-part taxon-name-part-type="species" reg="serpentinus">serpentinus</tp:taxon-name-part></tp:taxon-name></italic> was found (Suppl. material <xref ref-type="supplementary-material" rid="S2">2</xref>) <bold>B–D</bold> habitats and host plant (<italic><tp:taxon-name><tp:taxon-name-part taxon-name-part-type="genus" reg="Pontederia">P.</tp:taxon-name-part><tp:taxon-name-part taxon-name-part-type="species" reg="azurea">azurea</tp:taxon-name-part></tp:taxon-name></italic>).</p></caption><graphic xmlns:xlink="http://www.w3.org/1999/xlink" xlink:href="zookeys-1224-029_article-135596__-g006.jpg" position="float" orientation="portrait" xlink:type="simple" id="oo_1228495.jpg"><uri content-type="original_file" xlink:type="simple">https://binary.pensoft.net/fig/1228495</uri></graphic></fig></tp:treatment-sec><tp:treatment-sec sec-type="host" id="SECID0E4CBG"><title>Host plant.</title><p><italic><tp:taxon-name><tp:taxon-name-part taxon-name-part-type="genus" reg="Pontederia">Pontederia</tp:taxon-name-part><tp:taxon-name-part taxon-name-part-type="species" reg="azurea">azurea</tp:taxon-name-part></tp:taxon-name></italic> Sw.</p></tp:treatment-sec><tp:treatment-sec sec-type="ecology" id="SECID0EODBG"><title>Ecology.</title><p>In the field, <italic><tp:taxon-name><tp:taxon-name-part taxon-name-part-type="genus" reg="Megamelus">M.</tp:taxon-name-part><tp:taxon-name-part taxon-name-part-type="species" reg="serpentinus">serpentinus</tp:taxon-name-part></tp:taxon-name></italic> was recorded on <italic><tp:taxon-name><tp:taxon-name-part taxon-name-part-type="genus" reg="Pontederia">P.</tp:taxon-name-part><tp:taxon-name-part taxon-name-part-type="species" reg="azurea">azurea</tp:taxon-name-part></tp:taxon-name></italic> in wetlands of the La Plata Basin (Fig. <xref ref-type="fig" rid="F6">6B–D</xref>). Both adults and nymphs were observed feeding on the host plant.</p></tp:treatment-sec><tp:treatment-sec sec-type="remarks" id="SECID0EOEBG"><title>Remarks.</title><p>This species is distinguished from the other South American <italic><tp:taxon-name><tp:taxon-name-part taxon-name-part-type="genus" reg="Megamelus">Megamelus</tp:taxon-name-part></tp:taxon-name></italic> species principally by their characteristic coloration and the morphology of the male genitalia. Salient features include whitish yellow marks on head, thorax and abdomen, forewings with strongly dark marks on clavus, along Cu vein, over cross veins and last apical cells; the slender vertex with submedian carinae forking at dorsal surface, quite far from fastigium; male with inner lobes of the pygofer long and sharpened at apex with a strong emargination among inner and outer lobes; the aedeagus short and tubular with a short thin apical process slightly curved apically, and the long anal segment with a long, slender and sinuous, posteriorly directed anal processes, emerging from its anterior ventral margin.</p><p>Among its congeners, <italic><tp:taxon-name><tp:taxon-name-part taxon-name-part-type="genus" reg="Megamelus">M.</tp:taxon-name-part><tp:taxon-name-part taxon-name-part-type="species" reg="serpentinus">serpentinus</tp:taxon-name-part></tp:taxon-name></italic> shares morphological features with <italic><tp:taxon-name><tp:taxon-name-part taxon-name-part-type="genus" reg="Megamelus">M.</tp:taxon-name-part><tp:taxon-name-part taxon-name-part-type="species" reg="davisi">davisi</tp:taxon-name-part></tp:taxon-name> such as</italic> the sinuous shape and placement of the anal processes in the male, the long ovipositor in the female and the large foliaceous spur, truncated at apex. The examination of the type specimens, macropter and brachypter, in the NHNM collection, by AMRL (Fig. <xref ref-type="fig" rid="F7">7</xref>) showed that <italic><tp:taxon-name><tp:taxon-name-part taxon-name-part-type="genus" reg="Megamelus">M.</tp:taxon-name-part><tp:taxon-name-part taxon-name-part-type="species" reg="davisi">davisi</tp:taxon-name-part></tp:taxon-name></italic> has a darker coloration, almost piceous black with the carinae and fine edges on sides and posterior margin of pro and mesothorax pale, the forewings whitish with only claval area darkish, and the tegmina darker with pale veins (in the brachypter). <italic><tp:taxon-name><tp:taxon-name-part taxon-name-part-type="genus" reg="Megamelus">Megamelus</tp:taxon-name-part><tp:taxon-name-part taxon-name-part-type="species" reg="davisi">davisi</tp:taxon-name-part></tp:taxon-name></italic> also differs in the submedian carinae of vertex which is forked just on fastigium, and the flat shape of the aedeagus with a narrow twisted apex (<xref ref-type="bibr" rid="B5">Beamer 1955</xref>:32, plate 1, fig. 1). <italic><tp:taxon-name><tp:taxon-name-part taxon-name-part-type="genus" reg="Megamelus">Megamelus</tp:taxon-name-part><tp:taxon-name-part taxon-name-part-type="species" reg="serpentinus">serpentinus</tp:taxon-name-part></tp:taxon-name></italic> also shares with <italic><tp:taxon-name><tp:taxon-name-part taxon-name-part-type="genus" reg="Megamelus">M.</tp:taxon-name-part><tp:taxon-name-part taxon-name-part-type="species" reg="timehri">timehri</tp:taxon-name-part></tp:taxon-name></italic> and <italic><tp:taxon-name><tp:taxon-name-part taxon-name-part-type="genus" reg="Megamelus">M.</tp:taxon-name-part><tp:taxon-name-part taxon-name-part-type="species" reg="davisi">davisi</tp:taxon-name-part></tp:taxon-name></italic> the arrangement of the anal segment processes, caudally projected from the anterior ventral margin of the segment.</p><fig id="F7" position="float" orientation="portrait"><object-id xmlns:xlink="http://www.w3.org/1999/xlink" content-type="doi" xlink:type="simple">10.3897/zookeys.1224.135596.figure7</object-id><object-id xmlns:xlink="http://www.w3.org/1999/xlink" content-type="arpha" xlink:type="simple">BC101231-8898-557A-98D4-51B276FA6579</object-id><label>Figure 7.</label><caption><p><italic><tp:taxon-name><tp:taxon-name-part taxon-name-part-type="genus" reg="Megamelus">Megamelus</tp:taxon-name-part><tp:taxon-name-part taxon-name-part-type="species" reg="davisi">davisi</tp:taxon-name-part></tp:taxon-name></italic> Van Duzee female brachypter. Cotype (NHNM): Habitus <bold>A</bold> dorsal view <bold>B</bold> lateral view <bold>C</bold> labels.</p></caption><graphic xmlns:xlink="http://www.w3.org/1999/xlink" xlink:href="zookeys-1224-029_article-135596__-g007.jpg" position="float" orientation="portrait" xlink:type="simple" id="oo_1228496.jpg"><uri content-type="original_file" xlink:type="simple">https://binary.pensoft.net/fig/1228496</uri></graphic></fig></tp:treatment-sec><tp:treatment-sec><!--Section generated to contain objects referenced in tp:taxon-treatment.--><supplementary-material xmlns:xlink="http://www.w3.org/1999/xlink" id="S2" position="float" orientation="portrait" xlink:type="simple"><object-id content-type="doi" xlink:type="simple">10.3897/zookeys.1224.135596.suppl2</object-id><object-id content-type="arpha" xlink:type="simple">78E9DEEE-8ABD-59F2-B71F-475A694D0ADE</object-id><label>Supplementary material 2</label><caption><p>Collection data of two new species of <italic><tp:taxon-name><tp:taxon-name-part taxon-name-part-type="genus" reg="Megamelus">Megamelus</tp:taxon-name-part></tp:taxon-name></italic> from South America</p></caption><statement content-type="dataType"><label>Data type</label><p>xlsx</p></statement><statement content-type="notes"><label>Explanation note</label><p>Collection data of two new species of <italic><tp:taxon-name><tp:taxon-name-part taxon-name-part-type="genus" reg="Megamelus">Megamelus</tp:taxon-name-part></tp:taxon-name></italic> from South America, including geographical coordinates, host plants, and collection date.</p></statement><media xlink:href="zookeys-1224-029_article-135596__-s002.xlsx" mimetype="application" mime-subtype="vnd.openxmlformats-officedocument.spreadsheetml.sheet" position="float" orientation="portrait" xlink:type="simple" id="oo_1228501.xlsx"><uri content-type="original_file" xlink:type="simple">https://binary.pensoft.net/file/1228501</uri></media><permissions><license xlink:type="simple"><license-p>This dataset is made available under the Open Database License (http://opendatacommons.org/licenses/odbl/1.0/). The Open Database License (ODbL) is a license agreement intended to allow users to freely share, modify, and use this Dataset while maintaining this same freedom for others, provided that the original source and author(s) are credited.</license-p></license></permissions><attrib specific-use="authors">Author: Nicolas A. Salinas</attrib></supplementary-material></tp:treatment-sec><ref-list><ref id="B5"><mixed-citation xmlns:xlink="http://www.w3.org/1999/xlink" xlink:type="simple"><person-group><name name-style="western"><surname>Beamer</surname><given-names>RH</given-names></name></person-group> (<year>1955</year>) <article-title>A Revision of the genus <italic><tp:taxon-name><tp:taxon-name-part taxon-name-part-type="genus">Megamelus</tp:taxon-name-part></tp:taxon-name></italic> in America north of Mexico (<tp:taxon-name><tp:taxon-name-part taxon-name-part-type="suborder">Homoptera</tp:taxon-name-part></tp:taxon-name>, <tp:taxon-name><tp:taxon-name-part taxon-name-part-type="family">Fulgoridae</tp:taxon-name-part></tp:taxon-name>, <tp:taxon-name><tp:taxon-name-part taxon-name-part-type="subfamily">Delphacinae</tp:taxon-name-part></tp:taxon-name>).</article-title><source>Journal of the Kansas Entomological Society</source><volume>28</volume>: <fpage>29</fpage>–<lpage>40</lpage>.</mixed-citation></ref></ref-list></tp:taxon-treatment>
