# Supplementary material for: ﻿Phylogeny of the planthopper genus Megamelus (Hemiptera, Delphacidae), with the description of two new species from South America
Source: Zookeys. 2025 Jan 21;1224:29–54. doi: 10.3897/zookeys.1224.135596 (PMC11775577; doi:10.3897/zookeys.1224.135596)
Supplement: XML Treatment for Megamelus timehri [file zookeys.1224.135596-treatment3.xml]

<!DOCTYPE tp:taxon-treatment
  PUBLIC "-//TaxonX//DTD Taxonomic Treatment Publishing DTD v0 20100105//EN" "tax-treatment-NSO.dtd">
<tp:taxon-treatment xmlns:tp="http://www.plazi.org/taxpub"><tp:treatment-meta><kwd-group><label>Taxon classification</label><kwd>
                <named-content content-type="kingdom">Animalia</named-content>
              </kwd><kwd>
                <named-content content-type="order">Hemiptera</named-content>
              </kwd><kwd>
                <named-content content-type="family">Delphacidae</named-content>
              </kwd></kwd-group><mixed-citation publication-type="journal"><person-group><name><surname>Salinas</surname><given-names>Nicolas A.</given-names></name><name><surname>Mariani</surname><given-names>Roxana</given-names></name><name><surname>Marino de Remes Lenicov</surname><given-names>Ana M.</given-names></name><name><surname>Rodriguero</surname><given-names>Marcela S.</given-names></name><name><surname>Sosa</surname><given-names>Alejandro J.</given-names></name></person-group><article-title>﻿Phylogeny of the planthopper genus <italic><tp:taxon-name><tp:taxon-name-part taxon-name-part-type="genus" reg="Megamelus">Megamelus</tp:taxon-name-part></tp:taxon-name></italic> (<tp:taxon-name><tp:taxon-name-part taxon-name-part-type="order">Hemiptera</tp:taxon-name-part></tp:taxon-name>, <tp:taxon-name><tp:taxon-name-part taxon-name-part-type="family">Delphacidae</tp:taxon-name-part></tp:taxon-name>), with the description of two new species from South America</article-title><source>Zookeys</source><day>21</day><month>01</month><year>2025</year><volume>1224</volume><fpage>29</fpage><lpage>54</lpage><pub-id pub-id-type="doi">10.3897/zookeys.1224.135596</pub-id></mixed-citation></tp:treatment-meta><tp:nomenclature><label>﻿</label><tp:taxon-name>
              <object-id xmlns:xlink="http://www.w3.org/1999/xlink" content-type="arpha" xlink:type="simple">15A12A37-53CA-5BD8-9876-235915B05678</object-id>
              <tp:taxon-name-part taxon-name-part-type="genus" reg="Megamelus">Megamelus</tp:taxon-name-part>
              <tp:taxon-name-part taxon-name-part-type="species" reg="timehri">timehri</tp:taxon-name-part>
            </tp:taxon-name><tp:taxon-authority>Muir, 1919</tp:taxon-authority><xref ref-type="fig" rid="F8">Fig. 8</xref></tp:nomenclature><tp:treatment-sec sec-type="material" id="SECID0E1JBG"><title>Material examined.</title><p>Argentina • 2 male brachypters, 2 female brachypters, Corrientes, Esteros del Iberá, 30-XI-2021, on <italic><tp:taxon-name><tp:taxon-name-part taxon-name-part-type="genus" reg="Nymphoides">N.</tp:taxon-name-part><tp:taxon-name-part taxon-name-part-type="species" reg="indica">indica</tp:taxon-name-part></tp:taxon-name></italic>, Salinas-Sosa cols; Paraguay • 2 male macropter, 5 male brachypter, 2 females brachypter, Cordillera, Arroyos y Esteros, 7-IV-2022, on <italic><tp:taxon-name><tp:taxon-name-part taxon-name-part-type="genus" reg="Nymphoides">N.</tp:taxon-name-part><tp:taxon-name-part taxon-name-part-type="species" reg="indica">indica</tp:taxon-name-part></tp:taxon-name></italic>, Salinas-Sosa cols. (<named-content xmlns:xlink="http://www.w3.org/1999/xlink" content-type="dwc:institutional_code" xlink:title="Museo de Ciencias Naturales de La Plata" xlink:href="http://grbio.org/institution/museo-de-la-plata-0" xlink:type="simple">MLP</named-content>).</p></tp:treatment-sec><tp:treatment-sec sec-type="description" id="SECID0E1KBG"><title>Description.</title><p><bold>Brachypterous male. <italic>Color</italic></bold> (Fig. <xref ref-type="fig" rid="F8">8A, B</xref>) pattern dark brown lighter on dorsal pygofer and ventrally, similar to macropterous male; tegmina, amber-colored infuscation along claval margin and longitudinal veins, with a white spot on external apical corner.</p><fig id="F8" position="float" orientation="portrait"><object-id xmlns:xlink="http://www.w3.org/1999/xlink" content-type="doi" xlink:type="simple">10.3897/zookeys.1224.135596.figure8</object-id><object-id xmlns:xlink="http://www.w3.org/1999/xlink" content-type="arpha" xlink:type="simple">7ED8FDFF-A50C-51C4-AD15-F38D13A2E32E</object-id><label>Figure 8.</label><caption><p><italic><tp:taxon-name><tp:taxon-name-part taxon-name-part-type="genus" reg="Megamelus">Megamelus</tp:taxon-name-part><tp:taxon-name-part taxon-name-part-type="species" reg="timehri">timehri</tp:taxon-name-part></tp:taxon-name> Muir</italic>. Habitus. Brachypterous male <bold>A</bold> dorsal view <bold>B</bold> ventral view. Scale bar: 0.5 mm (<bold>A, B</bold>).</p></caption><graphic xmlns:xlink="http://www.w3.org/1999/xlink" xlink:href="zookeys-1224-029_article-135596__-g008.jpg" position="float" orientation="portrait" xlink:type="simple" id="oo_1228497.jpg"><uri content-type="original_file" xlink:type="simple">https://binary.pensoft.net/fig/1228497</uri></graphic></fig><p><bold><italic>Structure</italic>.</bold> Tegmen slightly longer than wide, rounded on external lateral and posterior margins, covering tergite II (Fig. <xref ref-type="fig" rid="F8">8A</xref>).</p><p><bold><italic>Measurements</italic></bold> (<italic>n</italic> = 3). L., 2.12; <abbrev xmlns:xlink="http://www.w3.org/1999/xlink" xlink:title="body width" id="ABBRID0E2MBG" xlink:type="simple">b.w</abbrev>., 0.72; <abbrev xmlns:xlink="http://www.w3.org/1999/xlink" xlink:title="maximum body width" id="ABBRID0E6MBG" xlink:type="simple">M.b.w</abbrev>. at abdominal segment V, 0.90; <abbrev xmlns:xlink="http://www.w3.org/1999/xlink" xlink:title="tegmina length" id="ABBRID0EDNBG" xlink:type="simple">t.l</abbrev>., 0.74; <abbrev xmlns:xlink="http://www.w3.org/1999/xlink" xlink:title="vertex length" id="ABBRID0EHNBG" xlink:type="simple">v.l</abbrev>., 0.32; <abbrev xmlns:xlink="http://www.w3.org/1999/xlink" xlink:title="vertex width at base" id="ABBRID0ELNBG" xlink:type="simple">v.w</abbrev>., 0.18; <abbrev xmlns:xlink="http://www.w3.org/1999/xlink" xlink:title="frons length" id="ABBRID0EPNBG" xlink:type="simple">f.l</abbrev>., 0.44; <abbrev xmlns:xlink="http://www.w3.org/1999/xlink" xlink:title="maximum frons width" id="ABBRID0ETNBG" xlink:type="simple">M.f.w</abbrev>., 0.25; <abbrev xmlns:xlink="http://www.w3.org/1999/xlink" xlink:title="minimum frons width" id="ABBRID0EXNBG" xlink:type="simple">m.f.w</abbrev>., 0.15; <abbrev xmlns:xlink="http://www.w3.org/1999/xlink" xlink:title="first antennal segment length" id="ABBRID0E2NBG" xlink:type="simple">a.l.I</abbrev>, 0.13; <abbrev xmlns:xlink="http://www.w3.org/1999/xlink" xlink:title="second antennal segment length" id="ABBRID0E6NBG" xlink:type="simple">a.l.II</abbrev>, 0.17; <abbrev xmlns:xlink="http://www.w3.org/1999/xlink" xlink:title="pronotum length" id="ABBRID0EDOBG" xlink:type="simple">p.l</abbrev>., 0.19; <abbrev xmlns:xlink="http://www.w3.org/1999/xlink" xlink:title="mesonotum length" id="ABBRID0EHOBG" xlink:type="simple">m.l</abbrev>., 0.28; <abbrev xmlns:xlink="http://www.w3.org/1999/xlink" xlink:title="metatibia length" id="ABBRID0ELOBG" xlink:type="simple">mti.l</abbrev>., 0.73; <abbrev xmlns:xlink="http://www.w3.org/1999/xlink" xlink:title="metatarsi length" id="ABBRID0EPOBG" xlink:type="simple">mta.l</abbrev>., 0.75; <abbrev xmlns:xlink="http://www.w3.org/1999/xlink" xlink:title="first hind tarsomere length" id="ABBRID0ETOBG" xlink:type="simple">mta.Il</abbrev>., 0.46; <abbrev xmlns:xlink="http://www.w3.org/1999/xlink" xlink:title="metatibial spur length" id="ABBRID0EXOBG" xlink:type="simple">s.l</abbrev>., 0.48; <abbrev xmlns:xlink="http://www.w3.org/1999/xlink" xlink:title="number of teeth on metatibial spur" id="ABBRID0E2OBG" xlink:type="simple">t.n</abbrev>., 20.</p></tp:treatment-sec><tp:treatment-sec sec-type="distribution" id="SECID0E6OBG"><title>Distribution.</title><p>Argentina: Corrientes province (<xref ref-type="bibr" rid="B29">Sosa et al. 2007b</xref>). Guyana: Demerara River (<xref ref-type="bibr" rid="B20">Muir 1919</xref>). New record: Paraguay, Arroyos y Esteros Department.</p></tp:treatment-sec><tp:treatment-sec sec-type="ecology" id="SECID0ENPBG"><title>Ecology.</title><p><italic><tp:taxon-name><tp:taxon-name-part taxon-name-part-type="genus" reg="Megamelus">Megamelus</tp:taxon-name-part><tp:taxon-name-part taxon-name-part-type="species" reg="timehri">timehri</tp:taxon-name-part></tp:taxon-name></italic> was recorded during spring 2003 on <italic><tp:taxon-name><tp:taxon-name-part taxon-name-part-type="genus" reg="Limnobium">Limnobium</tp:taxon-name-part><tp:taxon-name-part taxon-name-part-type="species" reg="laevigatum">laevigatum</tp:taxon-name-part></tp:taxon-name></italic> (Humb. &amp; Bonpl. ex Willd.) Heine (<tp:taxon-name><tp:taxon-name-part taxon-name-part-type="family">Hydrocharitaceae</tp:taxon-name-part></tp:taxon-name>) in northeastern Argentina (La Plata Basin, subregión Iberá System) (<xref ref-type="bibr" rid="B29">Sosa et al. 2007b</xref>). <italic><tp:taxon-name><tp:taxon-name-part taxon-name-part-type="genus" reg="Nymphoides">Nymphoides</tp:taxon-name-part><tp:taxon-name-part taxon-name-part-type="species" reg="indica">indica</tp:taxon-name-part></tp:taxon-name></italic> (L.) Kuntze is recorded as a new host plant. During our surveys (2021–2023) <italic><tp:taxon-name><tp:taxon-name-part taxon-name-part-type="genus" reg="Megamelus">M.</tp:taxon-name-part><tp:taxon-name-part taxon-name-part-type="species" reg="timehri">timehri</tp:taxon-name-part></tp:taxon-name></italic> was found abundantly and exclusively on this plant species across different sites. The previous record could be the result of <italic><tp:taxon-name><tp:taxon-name-part taxon-name-part-type="genus" reg="Megamelus">M.</tp:taxon-name-part><tp:taxon-name-part taxon-name-part-type="species" reg="timehri">timehri</tp:taxon-name-part></tp:taxon-name></italic> casually hopping and resting on <italic><tp:taxon-name><tp:taxon-name-part taxon-name-part-type="genus" reg="Limnobium">L.</tp:taxon-name-part><tp:taxon-name-part taxon-name-part-type="species" reg="laevigatum">laevigatum</tp:taxon-name-part></tp:taxon-name></italic>.</p></tp:treatment-sec><ref-list><ref id="B29"><mixed-citation xmlns:xlink="http://www.w3.org/1999/xlink" xlink:type="simple"><person-group><name name-style="western"><surname>Sosa</surname><given-names>AJ</given-names></name><name name-style="western"><surname>Remes Lenicov</surname><given-names>AMM de</given-names></name><name name-style="western"><surname>Mariani</surname><given-names>R</given-names></name></person-group> (<year>2007b</year>) Species of <italic><tp:taxon-name><tp:taxon-name-part taxon-name-part-type="genus">Megamelus</tp:taxon-name-part></tp:taxon-name></italic> (<tp:taxon-name><tp:taxon-name-part taxon-name-part-type="order">Hemiptera</tp:taxon-name-part></tp:taxon-name>: <tp:taxon-name><tp:taxon-name-part taxon-name-part-type="family">Delphacidae</tp:taxon-name-part></tp:taxon-name>) associated with <tp:taxon-name><tp:taxon-name-part taxon-name-part-type="family">Pontederiaceae</tp:taxon-name-part></tp:taxon-name> in South America. Annals of the Entomological Society of America 100: 798–809. <ext-link xlink:href="10.1603/0013-8746(2007)100%5B798:SOMHDA%5D2.0.CO;2" ext-link-type="doi" xlink:type="simple">https://doi.org/10.1603/0013-8746(2007)100[798:SOMHDA]2.0.CO;2</ext-link></mixed-citation></ref><ref id="B20"><mixed-citation xmlns:xlink="http://www.w3.org/1999/xlink" xlink:type="simple"><person-group><name name-style="western"><surname>Muir</surname><given-names>F</given-names></name></person-group> (<year>1919</year>) <article-title>Some new American <tp:taxon-name><tp:taxon-name-part taxon-name-part-type="family">Delphacidae</tp:taxon-name-part></tp:taxon-name>.</article-title><source>The Canadian Entomologist</source><volume>51</volume>: <fpage>35</fpage>–<lpage>39</lpage>. <ext-link xlink:href="10.4039/Ent5135-2" ext-link-type="doi" xlink:type="simple">https://doi.org/10.4039/Ent5135-2</ext-link></mixed-citation></ref></ref-list></tp:taxon-treatment>
