# Supplementary material for: ﻿Phylogeny of the planthopper genus Megamelus (Hemiptera, Delphacidae), with the description of two new species from South America
Source: Zookeys. 2025 Jan 21;1224:29–54. doi: 10.3897/zookeys.1224.135596 (PMC11775577; doi:10.3897/zookeys.1224.135596)
Supplement: XML Treatment for Megamelus iphigeniae [file zookeys.1224.135596-treatment4.xml]

<!DOCTYPE tp:taxon-treatment
  PUBLIC "-//TaxonX//DTD Taxonomic Treatment Publishing DTD v0 20100105//EN" "tax-treatment-NSO.dtd">
<tp:taxon-treatment xmlns:tp="http://www.plazi.org/taxpub"><tp:treatment-meta><kwd-group><label>Taxon classification</label><kwd>
                <named-content content-type="kingdom">Animalia</named-content>
              </kwd><kwd>
                <named-content content-type="order">Hemiptera</named-content>
              </kwd><kwd>
                <named-content content-type="family">Delphacidae</named-content>
              </kwd></kwd-group><mixed-citation publication-type="journal"><person-group><name><surname>Salinas</surname><given-names>Nicolas A.</given-names></name><name><surname>Mariani</surname><given-names>Roxana</given-names></name><name><surname>Marino de Remes Lenicov</surname><given-names>Ana M.</given-names></name><name><surname>Rodriguero</surname><given-names>Marcela S.</given-names></name><name><surname>Sosa</surname><given-names>Alejandro J.</given-names></name></person-group><article-title>﻿Phylogeny of the planthopper genus <italic><tp:taxon-name><tp:taxon-name-part taxon-name-part-type="genus" reg="Megamelus">Megamelus</tp:taxon-name-part></tp:taxon-name></italic> (<tp:taxon-name><tp:taxon-name-part taxon-name-part-type="order">Hemiptera</tp:taxon-name-part></tp:taxon-name>, <tp:taxon-name><tp:taxon-name-part taxon-name-part-type="family">Delphacidae</tp:taxon-name-part></tp:taxon-name>), with the description of two new species from South America</article-title><source>Zookeys</source><day>21</day><month>01</month><year>2025</year><volume>1224</volume><fpage>29</fpage><lpage>54</lpage><pub-id pub-id-type="doi">10.3897/zookeys.1224.135596</pub-id></mixed-citation></tp:treatment-meta><tp:nomenclature><label>﻿</label><tp:taxon-name>
              <object-id xmlns:xlink="http://www.w3.org/1999/xlink" content-type="arpha" xlink:type="simple">59E2FEDF-9DAD-51B7-9D8B-3A8797E51088</object-id>
              <tp:taxon-name-part taxon-name-part-type="genus" reg="Megamelus">Megamelus</tp:taxon-name-part>
              <tp:taxon-name-part taxon-name-part-type="species" reg="iphigeniae">iphigeniae</tp:taxon-name-part>
            </tp:taxon-name><tp:taxon-authority>Muir, 1926</tp:taxon-authority></tp:nomenclature><tp:treatment-sec sec-type="material" id="SECID0ECTBG"><title>Material examined.</title><p>Argentina • 3 male macropters, 1 female macropter, Chaco, El Paranacito, 21-XII-2021, on <italic><tp:taxon-name><tp:taxon-name-part taxon-name-part-type="genus" reg="Pontederia">Pontederia</tp:taxon-name-part><tp:taxon-name-part taxon-name-part-type="species" reg="rotundifolia">rotundifolia</tp:taxon-name-part></tp:taxon-name></italic>, Sosa-Salinas cols. (<named-content xmlns:xlink="http://www.w3.org/1999/xlink" content-type="dwc:institutional_code" xlink:title="Museo de Ciencias Naturales de La Plata" xlink:href="http://grbio.org/institution/museo-de-la-plata-0" xlink:type="simple">MLP</named-content>); Bolivia • 1 male macropter, labeled 11.862, col. Berg (<named-content xmlns:xlink="http://www.w3.org/1999/xlink" content-type="dwc:institutional_code" xlink:title="Museo de Ciencias Naturales de La Plata" xlink:href="http://grbio.org/institution/museo-de-la-plata-0" xlink:type="simple">MLP</named-content>).</p></tp:treatment-sec><tp:treatment-sec sec-type="distribution" id="SECID0E2TBG"><title>Distribution.</title><p>Argentina: Formosa, Chaco, and Corrientes provinces (<xref ref-type="bibr" rid="B29">Sosa et al. 2007b</xref>). BRAZIL: Pará and Mato Grosso do Sul States (Muir, 1926). New record: Bolivia.</p></tp:treatment-sec><tp:treatment-sec sec-type="Biological aspects" id="SECID0EFUBG"><title>Biological aspects.</title><p>Adults and nymphs of <italic><tp:taxon-name><tp:taxon-name-part taxon-name-part-type="genus" reg="Megamelus">M.</tp:taxon-name-part><tp:taxon-name-part taxon-name-part-type="species" reg="iphigeniae">iphigeniae</tp:taxon-name-part></tp:taxon-name></italic> were found abundantly on <italic><tp:taxon-name><tp:taxon-name-part taxon-name-part-type="genus" reg="Pontederia">P.</tp:taxon-name-part><tp:taxon-name-part taxon-name-part-type="species" reg="azurea">azurea</tp:taxon-name-part></tp:taxon-name></italic> and <italic><tp:taxon-name><tp:taxon-name-part taxon-name-part-type="genus" reg="Pontederia">P.</tp:taxon-name-part><tp:taxon-name-part taxon-name-part-type="species" reg="crassipes">crassipes</tp:taxon-name-part></tp:taxon-name></italic> in northeastern Argentina (La Plata Basin, subregion Iberá System) and on <italic><tp:taxon-name><tp:taxon-name-part taxon-name-part-type="genus" reg="Pontederia">P.</tp:taxon-name-part><tp:taxon-name-part taxon-name-part-type="species" reg="parviflora">parviflora</tp:taxon-name-part></tp:taxon-name></italic> Alexander in Brazil (Pantanal, subregion Paraguay River). <italic><tp:taxon-name><tp:taxon-name-part taxon-name-part-type="genus" reg="Pontederia">Pontederia</tp:taxon-name-part><tp:taxon-name-part taxon-name-part-type="species" reg="rotundifolia">rotundifolia</tp:taxon-name-part></tp:taxon-name></italic> L.f. is a new record of host plant. Specimens were found abundantly on a small mat of <italic><tp:taxon-name><tp:taxon-name-part taxon-name-part-type="genus" reg="Pontederia">P.</tp:taxon-name-part><tp:taxon-name-part taxon-name-part-type="species" reg="rotundifolia">rotundifolia</tp:taxon-name-part></tp:taxon-name></italic> plants stranded on the shore of a stream.</p></tp:treatment-sec><ref-list><ref id="B29"><mixed-citation xmlns:xlink="http://www.w3.org/1999/xlink" xlink:type="simple"><person-group><name name-style="western"><surname>Sosa</surname><given-names>AJ</given-names></name><name name-style="western"><surname>Remes Lenicov</surname><given-names>AMM de</given-names></name><name name-style="western"><surname>Mariani</surname><given-names>R</given-names></name></person-group> (<year>2007b</year>) Species of <italic><tp:taxon-name><tp:taxon-name-part taxon-name-part-type="genus">Megamelus</tp:taxon-name-part></tp:taxon-name></italic> (<tp:taxon-name><tp:taxon-name-part taxon-name-part-type="order">Hemiptera</tp:taxon-name-part></tp:taxon-name>: <tp:taxon-name><tp:taxon-name-part taxon-name-part-type="family">Delphacidae</tp:taxon-name-part></tp:taxon-name>) associated with <tp:taxon-name><tp:taxon-name-part taxon-name-part-type="family">Pontederiaceae</tp:taxon-name-part></tp:taxon-name> in South America. Annals of the Entomological Society of America 100: 798–809. <ext-link xlink:href="10.1603/0013-8746(2007)100%5B798:SOMHDA%5D2.0.CO;2" ext-link-type="doi" xlink:type="simple">https://doi.org/10.1603/0013-8746(2007)100[798:SOMHDA]2.0.CO;2</ext-link></mixed-citation></ref></ref-list></tp:taxon-treatment>
