# Supplementary material for: ﻿Phylogeny of the planthopper genus Megamelus (Hemiptera, Delphacidae), with the description of two new species from South America
Source: Zookeys. 2025 Jan 21;1224:29–54. doi: 10.3897/zookeys.1224.135596 (PMC11775577; doi:10.3897/zookeys.1224.135596)
Supplement: Supplementary material 1 — Collection data and accession number of genetic samples [file zookeys-1224-029_article-135596__-s001.xlsx]

## Sheet: COI_genus
Species	Sample code	Country	State/Province	Site name	Latitude	Longitude	Date	Host plant	GenBank accession number
M. tihmeri	MtCO-001-A2	Argentina	Corrientes	Portal Galarza	-28.0887	-56.715	2021-11-30	Nymphoides indica	PP986937
M. tihmeri	MtPY-030-C2	Paraguay	Cordillera	Arroyos y Esteros	-25.0087	-57.1244	2022-04-07	Nymphoides indica	PP986936
M. maculipes	MmCH-018-A1	Argentina	Chaco	Makallé	-27.1835	-59.3297	2021-12-06	Echinodorus sp.	PP986925
M. maculipes	MmCH-018-A2	Argentina	Chaco	Makallé	-27.1835	-59.3297	2021-12-06	Echinodorus sp.	PP986926
M. maculipes	MmCH-018-A3	Argentina	Chaco	Makallé	-27.1835	-59.3297	2021-12-06	Echinodorus sp.	PP986927
M. maculipes	MmBA_042A	Argentina	Buenos Aires	Otamendi - Balsa	-34.1818	-58.8706	2022-06-08	Eryngium sp.	PP986923
M. maculipes	MmBA_044A	Argentina	Buenos Aires	Otamendi - Camino balsa	-34.1849	-58.8726	2022-09-07	Echinodorus sp.	PP986924
M. iphigeniae	MiCH-019-A1	Argentina	Chaco	El Paranacito	-27.6222	-58.893	2021-12-06	Pontederia rotundifolia	PP986920
M. iphigeniae	MiCH-019-A2	Argentina	Chaco	El Paranacito	-27.6222	-58.893	2021-12-06	Pontederia rotundifolia	PP986921
M. iphigeniae	MiCH-019-A3	Argentina	Chaco	El Paranacito	-27.6222	-58.893	2021-12-06	Pontederia rotundifolia	PP986922
M. bellicus	MbER-024-A	Argentina	Entre Ríos	Ibicuy	-33.865	-58.8831	2022-02-05	Pontederia crassipes	PP986915
M. bellicus	MbER-024-B	Argentina	Entre Ríos	Ibicuy	-33.865	-58.8831	2022-02-05	Pontederia crassipes	PP986916
M. bellicus	MbBA-029-C	Argentina	Buenos Aires	Arroyo Pescado	-34.2655	-58.9011	2022-03-25	Pontederia crassipes	PP986913
M. bellicus	MbBA_054A1	Argentina	Buenos Aires	Tigre - La Aguada	-34.309	-58.5996	2022-12-08	Pontederia crassipes	PP986914
M. bellicus	MbER_046B	Argentina	Entre Ríos	Villa Paranacito - Río Paranacito	-33.7165	-58.6609	2022-11-25	Pontederia crassipes	PP986917
M. scutellaris	MsBA-028-A	Argentina	Buenos Aires	Otamendi	-34.0808	-58.8048	2022-02-25	Pontederia crassipes	PP986929
M. scutellaris	MsBA_055D	Argentina	Buenos Aires	Santa Teresita	-36.549	-56.717	2023-01-07	Pontederia crassipes	PP986928
M. scutellaris	MsCO_036A	Argentina	Corrientes	Ramada Paso - Camping Curuzú Jaime	-27.3633	-58.2969	2022-05-15	Pontederia crassipes	PP986931
M. scutellaris	MsER_046A	Argentina	Entre Ríos	Villa Paranacito - Río Paranacito	-33.7165	-58.6609	2022-11-25	Pontederia crassipes	PP986932
M. scutellaris	MsFO_037A	Argentina	Formosa	Las Lomitas - Vertedero I	-24.3811	-60.3246	2022-05-26	Pontederia crassipes	PP986933
M. scutellaris	MsMI_052A	Argentina	Misiones	San Ignacio - Río Yaberiby	-27.2841	-55.5347	2022-11-27	Pontederia crassipes	PP986934
M. scutellaris	MsCH-006-A	Argentina	Chaco	Laguna El Tigre	-26.5591	-59.3158	2021-12-03	Pontederia crassipes	PP986930
M. scutellaris	MsPY-031-B	Paraguay	Presidente Hayes	Villa Hayes	-25.1446	-57.5558	2022-04-07	Pontederia crassipes	PP986935
M. electra	MePY-030-B2	Paraguay	Cordillera	Arroyos y Esteros	-25.0087	-57.1244	2022-04-07	Pontederia azurea	PP986919
M. electra	MeCO_050D	Argentina	Corrientes	Bañado Virocay - Ruta 94	-28.3873	-55.9638	2022-11-27	Pontederia azurea	PP986918
M. serpentinus sp. nov.	MxCO-034-A	Argentina	Corrientes	Esquina - Arroyo	-29.992	-59.5212	2022-05-12	Pontederia azurea	PP986942
M. delticus sp. nov.	MwBA-042-B	Argentina	Buenos Aires	Otamendi - Balsa	-34.1818	-58.8706	2022-06-08	Eryngium sp.	PP986938
M. delticus sp. nov.	MwBA-042-C	Argentina	Buenos Aires	Otamendi - Balsa	-34.1818	-58.8706	2022-06-08	Eryngium sp.	PP986939
M. delticus sp. nov.	MwBA-043	Argentina	Buenos Aires	Otamendi - Camino balsa	-34.2047	-58.8852	2022-06-08	Eryngium sp.	PP986940
M. delticus sp. nov.	MwBA_045A	Argentina	Buenos Aires	Dique Lujan	-34.3585	-58.7124	2022-09-07	Eryngium sp.	PP986941
Megamelus hamatus	MqUS-A	USA	Florida	-	26.9664	-80.7693	2023-06-03	unknown	PP986943
Megamelus hamatus	MqUS-B	USA	Florida	-	26.9664	-80.7693	2023-06-03	unknown	PP986944
Megamelus toddi	MtoUS-A	USA	Florida	-	-	-	2023-11-09	Nymphaea mexicana	PP986945
Megamelus toddi	MtoUS-B	USA	Florida	-	-	-	2023-11-09	Nymphaea mexicana	PP986946
