# Supplementary material for: ﻿Phylogeny of the planthopper genus Megamelus (Hemiptera, Delphacidae), with the description of two new species from South America
Source: Zookeys. 2025 Jan 21;1224:29–54. doi: 10.3897/zookeys.1224.135596 (PMC11775577; doi:10.3897/zookeys.1224.135596)
Supplement: Supplementary material 2 — Collection data of two new species of Megamelus from South America [file zookeys-1224-029_article-135596__-s002.xlsx]

## Sheet: New sp
Species	Sample code	Country	Province	Site name	Latitude	Longitude	Host plant	Date
M. serpentinus	UNLP_1	Argentina	Santa Fe	Reconquista	-29.1588	-59.6472	unknown	1939-11-26
M. serpentinus	UNLP_2	Argentina	Chaco	Resistencia	-27.4619	-58.9846	unknown	1939-03-20
M. serpentinus	MxPY-030	Paraguay	Cordillera	Arroyos y Esteros	-25.0087	-57.1244	Pontederia azurea	2022-04-07
M. serpentinus	MxCO-034	Argentina	Corrientes	Esquina - Arroyo	-29.992	-59.5212	Pontederia azurea	2022-05-12
M. serpentinus	MxCO-035	Argentina	Corrientes	Esquina - Playa municipal	-30.0118	-59.5338	Pontederia azurea	2022-05-12
M. serpentinus	MxCO-050	Argentina	Corrientes	Bañado Virocay - Ruta 94	-28.3873	-55.9638	Pontederia azurea	2022-11-27
M. serpentinus	MxMI-051	Argentina	Misiones	Concepción de la Sierra	-27.9737	-55.5666	Pontederia azurea	2022-11-27
M. serpentinus	MxBA-059	Argentina	Buenos Aires	Arroyo Botija	-33.8674	-58.9907	Pontederia azurea	2023-06-10
M. serpentinus	MxCO-036	Argentina	Corrientes	Ramada Paso	-27.3633	-58.2969	Pontederia azurea	2022-05-15
M. delticus	MwBA-042	Argentina	Buenos Aires	Otamendi - Balsa	-34.1818	-58.8706	Eryngium sp.	2022-06-08
M. delticus	MwBA-043	Argentina	Buenos Aires	Otamendi - Camino balsa	-34.2047	-58.8852	Eryngium sp.	2022-06-08
M. delticus	MwBA-045	Argentina	Buenos Aires	Dique Lujan	-34.3585	-58.7124	Eryngium sp.	2022-09-07
