# Supplementary material for: ﻿Phylogeny of the planthopper genus Megamelus (Hemiptera, Delphacidae), with the description of two new species from South America
Source: Zookeys. 2025 Jan 21;1224:29–54. doi: 10.3897/zookeys.1224.135596 (PMC11775577; doi:10.3897/zookeys.1224.135596)
Supplement: Supplementary material 3 — Phylogenetic tree in Newick format [file zookeys-1224-029_article-135596__-s003.tree]

(MbBA_029C:0.0129495134,(((MbBA_054A1:0.0000000000,MbER_046B:0.0000000000):0.0000014575,MbER_024B:0.0000014575)0/73:0.0000014576,MbER_024A:0.0000014575)79.3/97:0.0031690643,((((MeCO_050D:0.0016032080,MePY_030B2:0.0000025659)100/100:0.1103966242,((MiCH_019A1:0.0000014575,MiCH_019A2:0.0000014575)0/83:0.0000014576,MiCH_019A3:0.0032903402)100/100:0.0954750428)94.5/87:0.0440012054,((((MsBA_055D:0.0016405570,(MsBA_028A:0.0000014575,MsER_046A:0.0000014575)0/66:0.0000024877)89.2/98:0.0128127536,((((MsCH_006A:0.0000000000,MsFO_037A:0.0000000000):0.0000000000,MsPY_031B:0.0000000000):0.0000014575,MsCO_036A:0.0000014575)82.1/90:0.0016576273,MsMI_052A:0.0000026209)61.5/71:0.0024674649)100/100:0.1535628063,(((Stobaera_tricarinata:0.2721833933,(CNCHG1224-12_Bostaera:0.0853195126,PpER_024A1:0.3856112413)18.4/79:0.0232425586)89.3/88:0.0499445174,((HEMFI929-15_Delphax_crassicornis:0.2163410616,MZ631889.1_Euides:0.1541657942)54.2/69:0.0317635135,(ASIHE1417-12_Peregrinus:0.1927030590,(MZ631894.1_Conomelus:0.0000014575,HEMFI926-15_Conomelus:0.0000014575)99.8/100:0.1468541755)80.8/81:0.0325212248)67.8/62:0.0223587181)98.4/98:0.0740177207,((((KR033356.1_Megamelus:0.0016427007,KR042817.1_Megamelus:0.0000014575)74.2/87:0.0034581784,KR034487.1_Megamelus:0.0049168024)100/100:0.1073145681,(((KR035000.1_Megamelus:0.0048509937,KR041514.1_Megamelus:0.0000014575)60.3/87:0.0033716928,KR034315_Megamelus:0.0047846538)71.3/92:0.0113489916,ZMBN1987-21_Megamelus:0.0257669695)99.9/100:0.0677290553)29.2/68:0.0211271472,KR032845.1_Megamelus:0.1252248244)91/97:0.0376846370)71/81:0.0272885752)66.7/55:0.0053491078,(((((MtPY_030C2:0.0082119392,MtCO_001A2:0.0000014575)100/100:0.0761042455,(MtoUS-A:0.0015917144,MtoUS-B:0.0000025251)99.7/100:0.0724858437)87.8/91:0.0292697098,(M_davisi2:0.0016333602,M_davisi:0.0000014575)100/100:0.1016441576)29.1/58:0.0079798025,(MqUS-A:0.0005975888,MqUS-B:0.0026345837)100/100:0.1125353059)92.9/86:0.0307676483,MxCO_034A:0.1571194860)0/48:0.0010986246)94.5/94:0.0361802430)23.9/69:0.0108289521,(((MmBA_042A:0.0000014575,MmBA_044A:0.0000014575)81.2/98:0.0039577487,((MmCH_018A1:0.0000014575,MmCH_018A2:0.0000014575)91.2/100:0.0033605635,MmCH_018A3:0.0000022795)94.1/100:0.0131498751)99.4/100:0.0595687700,(((MwBA_042B:0.0000000000,MwBA_043:0.0000000000):0.0000000000,MwBA_045A:0.0000000000):0.0000028411,MwBA_042C:0.0000021961)100/100:0.0896609105)92.7/94:0.0271125063)100/100:0.0873169505);
